# Supplementary material for: Quantifying and comparing radiation damage in the Protein Data Bank
Source: Nat Commun. 2022 Mar 14;13:1314. doi: 10.1038/s41467-022-28934-0 (PMC8921271; doi:10.1038/s41467-022-28934-0)
Supplement: Supplementary file 3 — Source Data [file 41467_2022_28934_MOESM3_ESM.xlsx]

## Sheet: Figure 2
	Low dose (5MCC) BDamage values	High dose (5MCN) BDamage values
	1.2116	1.29844
	1.25798	1.61846
	1.16815	1.09995
	1.05287	0.891898
	0.684748	0.868942
	0.833781	1.0442
	0.936474	1.17199
	0.924265	1.22981
	0.823354	1.14654
	0.864027	1.10649
	1.01067	1.18409
	0.99687	1.12168
	0.895623	0.929111
	1.34385	1.16842
	1.27209	1.41683
	1.37306	1.49448
	0.932079	1.17793
	0.892997	1.32454
	0.874758	0.860021
	0.932651	1.10502
	0.833295	1.18627
	0.9557	1.30002
	0.608642	0.67813
	0.655834	0.727465
	0.674599	1.1761
	0.690774	0.953799
	0.741974	1.12891
	0.79182	1.03113
	0.813023	1.00626
	1.14052	1.24002
	0.893722	0.994493
	0.763834	0.981282
	0.569657	0.845109
	0.576707	0.798333
	0.61154	1.0548
	0.620384	1.44109
	0.711479	1.00742
	0.666033	0.90146
	1.23291	1.43758
	1.46605	1.54927
	0.641688	0.952871
	0.76738	1.34273
	0.663148	1.12808
	0.72283	1.26217
	0.694304	1.05828
	1.00839	1.63384
	1.38985	1.17357
	1.60329	1.33152
	0.84067	0.828978
	0.936663	1.07995
	0.928075	1.52029
	0.67909	1.6261
	1.01355	1.26946
	0.842254	1.0764
	0.692598	1.04272
	0.728931	0.932008
	0.772023	1.20235
	0.8042	1.20558
	0.623379	1.00297
	0.650577	0.953123
	0.685546	1.00038
	0.772524	1.32044
	0.898478	0.861377
	0.920253	1.32296
	0.850224	1.0204
	0.663215	0.916001
	1.08028	1.24487
	0.932908	1.47513
	1.03254	1.07622
	1.15824	1.2409
	0.661338	1.18158
	0.617114	0.925218
	0.647328	1.04983
	0.751759	1.10335
	1.20937	1.31294
	1.42879	1.40536
	0.701705	1.14581
	0.946316	1.50622
	0.613546	1.02391
	0.615263	0.844984
	0.925016	1.13681
	0.797421	0.949235
	0.63568	1.01751
	0.935141	1.51698
	0.995321	1.17061
	0.758764	0.997623
	1.00788	1.53254
	1.18258	1.60964
	1.08544	1.40455
	1.32463	1.3898
	0.7888	0.752192
	0.996001	1.32073
	0.548864	0.651881
	0.656584	0.748642
	0.967543	1.40243
	1.19564	1.57484
	0.726691	0.772297
	0.746188	0.909976
	1.17249	1.53756
	1.35372	1.41919
	0.963753	1.38081
	1.18565	1.47035
	1.15498	1.38303
	1.16409	1.59672
	1.05975	1.41365
	1.31868	1.20757
	0.744461	0.881098
	0.989433	1.24697
	1.10839	1.28542
	1.11072	1.22546
	0.866646	0.953681
	1.04605	1.05219
	0.954804	1.23814
	0.871026	1.06066
	0.73512	0.884979
	1.41455	1.44393
	1.06668	1.36642
	1.09499	1.53403
	0.854964	0.897215
	0.938575	1.34346
	0.873463	0.864613
	0.832952	0.930512
	1.23338	1.38588
	1.18564	1.36866
	0.948263	1.02124
	0.838545	0.999818
	1.0967	1.14234
	1.09479	1.1933
	1.08752	1.10455
	0.975186	1.21578
	0.841249	1.38184
	1.05109	1.52979
	0.707903	0.942336
	0.792944	0.770741
	0.794979	1.07732
	0.717398	1.09004
	0.670352	0.953893
	0.631839	1.14722
	0.743561	0.78013
	0.8645	0.81336
	1.76986	1.71068
	1.46784	1.50475
	1.17795	1.15314
	0.87169	1.16837
	0.920415	1.0345
	0.872599	1.24179
	1.17691	1.2951
	1.073	1.42556
	1.49275	1.24944
	1.77922	1.43723
	1.1999	1.18694
	1.17567	1.26555
	0.988121	1.46254
	0.936166	1.41881
	1.30913	1.54382
	1.43709	1.53635
	1.06517	1.16946
	1.16432	1.24897
	1.33327	1.72413
	1.47752	1.8009
	0.906438	1.03989
	0.991752	1.19376
	1.2405	1.33258
	1.09264	1.04911
	1.03513	1.01891
	1.21615	1.33493
	1.20407	1.1582
	1.28556	1.24681
	1.67553	1.47487
	1.45843	1.44098
	1.33555	1.23147
	1.01203	0.855935
	0.97467	1.15638
	0.988761	1.08804
	1.26131	1.42813
	1.27273	1.10864
	1.47266	1.24738
	1.16981	1.32924
	1.24052	1.3086
	1.27275	1.68456
	1.02357	1.17448
	0.929779	1.28389
	1.53369	1.5128
	1.09918	1.24929
	1.18842	1.40687
	1.25136	1.70136
	1.20439	1.23242
	1.26355	1.35548
	1.26455	1.50557
	1.52668	1.72302
	1.52123	1.40732
	1.94282	1.74608
	1.19548	1.2749
	1.29909	1.43525
	1.01368	1.07214
	1.09461	1.11111
	1.63241	1.57942
	1.76854	1.5019
	1.53676	1.39675
	1.33754	1.50718
	1.60581	1.46662
	1.37444	1.27587
	1.10661	1.36742
	1.30396	1.43144

## Sheet: Figure S1
	Low dose (5MCC) BDamage values	High dose (5MCN) BDamage values
	1.24731	1.28
	1.03622	1.10447
	1.01707	1.08513
	1.07709	1.14602
	1.0372	1.1762
	1.2025	1.37827
	1.15379	1.22188
	1.06322	1.122
	1.28691	1.19272
	1.11087	1.07458
	1.02586	1.03789
	1.06429	1.15608
	1.19928	1.16944
	1.07961	1.20186
	1.10117	1.09105
	1.2043	1.04876
	1.05491	0.951792
	1.17168	1.06822
	1.1154	1.10238
	1.0137	0.949921
	1.24073	1.06715
	1.30242	1.01377
	1.24127	0.982147
	1.19013	1.1956
	1.47504	1.27798
	1.42992	1.47836
	1.38041	1.39471
	1.46061	1.28669
	1.50734	1.15932
	1.3979	1.10585
	1.51293	1.20613
	1.56163	1.41304
	1.70647	1.51105
	1.51649	1.13797
	1.46303	1.2211
	1.37561	1.25336
	1.48053	1.47314
	1.50619	1.35775
	1.26248	1.1958
	1.3896	1.43062
	1.48631	1.59043
	1.51104	1.6386
	1.64735	1.60183
	1.44398	1.24987
	1.49558	1.29984
	1.42804	1.22459
	1.19833	1.23131
	1.34244	1.01962
	1.46693	1.06078
	1.30797	1.28778
	1.15264	0.865904
	1.21673	0.915116
	1.22641	1.06824
	1.153	0.931165
	1.10614	1.15085
	0.956768	1.00203
	0.761531	0.814561
	1.04257	1.06492
	1.05337	1.21967
	1.16542	1.33379
	1.2116	1.29844
	1.25798	1.61846
	0.927119	1.07361
	0.842436	0.971185
	1.01822	0.961328
	1.11733	1.11249
	0.993148	0.977675
	0.993071	1.02299
	1.06381	1.01793
	1.16815	1.09995
	1.05287	0.891898
	0.908201	1.14285
	1.04088	0.952814
	0.955287	1.05991
	0.909799	0.790148
	0.933391	1.17288
	0.93154	1.06808
	0.899026	0.889802
	0.854382	0.868082
	0.946856	0.845894
	0.858157	0.871807
	0.847889	0.879752
	0.976255	0.853917
	1.02797	0.907804
	1.16048	1.05559
	1.01693	0.873318
	0.862168	0.788189
	0.830875	0.864975
	0.816848	0.746612
	0.944024	0.969067
	0.80356	0.973206
	0.785588	0.946364
	0.866387	0.93936
	0.690147	0.749264
	0.867625	0.907725
	0.895836	0.882851
	0.883165	0.85244
	0.951943	0.967475
	0.876315	0.84616
	0.864452	0.938922
	1.04234	0.985874
	0.854237	0.77019
	0.797204	0.855751
	0.783941	0.871559
	0.899208	0.924309
	0.86416	0.794556
	0.773275	0.695487
	0.767969	0.691029
	0.749118	0.819092
	0.893199	0.793126
	0.950011	1.06883
	0.847741	0.868251
	0.786454	0.815608
	0.834238	0.850965
	0.866133	0.89596
	0.742425	0.660858
	0.865691	0.899892
	0.871057	0.768032
	0.87433	0.924904
	0.886275	0.943078
	0.840672	0.969787
	0.795873	1.03735
	0.84752	0.941426
	0.923435	0.947704
	0.943644	1.03418
	0.908942	1.06809
	0.834523	0.872746
	0.983871	0.972131
	1.06938	1.06704
	0.987391	1.02101
	0.999387	1.07373
	1.05912	1.24598
	0.975914	1.18059
	0.926044	1.12698
	1.2626	1.53662
	1.21065	1.90798
	0.89775	1.11396
	0.935816	1.02399
	1.11043	1.11943
	1.11325	1.12049
	0.831913	0.909054
	0.978986	1.09115
	0.767736	0.862268
	1.04352	1.21299
	1.06835	1.12269
	1.18045	1.14879
	1.00072	1.3596
	1.25411	1.09712
	1.26886	1.31609
	1.16371	1.16313
	1.01624	1.14059
	1.00394	1.10369
	1.40401	1.15117
	1.49611	1.30455
	1.33211	1.13612
	0.884845	1.10328
	0.951622	1.1429
	0.950349	1.01283
	0.754973	1.05188
	0.976061	1.17775
	1.00138	1.26951
	0.97387	1.25289
	0.904036	1.34394
	1.04779	1.20286
	1.09006	1.28361
	1.19359	1.31681
	1.05649	1.00666
	0.949545	1.10279
	0.97514	1.3432
	0.896105	1.01868
	0.791074	0.95594
	1.02461	1.2219
	1.18535	2.59101
	0.882809	0.989443
	0.861256	0.952729
	0.792964	0.835402
	0.832882	0.886651
	0.899663	0.876549
	1.05971	1.11473
	1.26222	1.18534
	1.39787	1.25633
	1.32702	1.32796
	0.772226	0.783066
	0.862911	0.828419
	0.811999	0.780727
	0.750852	0.851175
	0.788314	0.746003
	0.799305	0.91151
	0.837998	0.842677
	0.81318	1.08585
	0.747028	0.931926
	0.860506	0.854705
	0.875324	0.836154
	0.804826	0.880456
	0.803231	0.853181
	0.855963	0.942141
	0.684748	0.868942
	0.833781	1.0442
	0.814595	0.790225
	0.870387	0.994529
	0.977041	1.13299
	0.91385	1.0109
	0.813912	0.836337
	0.980445	0.9988
	1.08064	1.08924
	0.999419	0.988093
	0.912078	1.0035
	0.963667	0.955274
	1.00444	1.06537
	0.936474	1.17199
	0.924265	1.22981
	1.00198	0.986021
	0.930853	0.928476
	0.804597	0.778683
	0.813019	0.846304
	0.973702	0.846081
	0.886293	0.683657
	0.934554	0.884119
	0.818014	0.873704
	0.820403	0.719083
	0.922897	0.983749
	1.25799	1.1603
	1.12051	1.04188
	0.823304	0.670724
	0.896574	0.87932
	0.874672	0.916519
	0.793879	0.768722
	0.921843	0.924391
	0.935497	0.847692
	0.89681	0.790433
	0.851308	0.882423
	0.798774	0.848986
	0.876726	1.06769
	0.829397	0.869762
	0.898333	0.926942
	0.865142	0.949485
	0.779977	0.731974
	1.02302	1.01399
	0.854304	0.807223
	0.796193	0.829224
	0.77973	0.914196
	0.733043	0.812881
	0.807356	0.780389
	0.818401	0.861362
	0.823354	1.14654
	0.864027	1.10649
	0.687315	0.66022
	0.788344	0.896029
	0.777633	1.11391
	0.938701	0.927737
	0.855403	0.923762
	0.849108	1.12882
	0.94717	1.03098
	0.757215	0.82665
	0.752091	0.852221
	0.808672	0.768523
	0.813695	0.960721
	0.910017	1.05796
	0.852897	0.798645
	0.902842	0.984074
	0.774808	0.777426
	0.741834	0.792884
	0.763226	0.953349
	0.722463	0.698643
	0.761522	0.862175
	0.848747	1.01695
	0.813673	0.877778
	0.761125	0.841899
	0.807435	0.764384
	0.774008	0.863268
	0.688123	0.869205
	0.673579	0.703122
	0.636792	0.808424
	0.660159	0.671747
	0.851934	0.942053
	0.802035	0.755954
	0.839978	1.02363
	0.817111	0.967318
	0.97037	0.947455
	1.02315	0.99965
	1.08863	0.974009
	1.02531	1.25125
	1.02424	1.08084
	0.97176	1.1445
	1.01605	0.857553
	0.860464	0.909056
	0.908806	0.94769
	0.977561	0.951715
	1.00978	0.887055
	0.892536	0.880578
	0.943438	1.02055
	0.96323	1.04247
	1.06426	1.04072
	1.09421	1.08217
	1.19098	1.2041
	1.17282	1.02418
	1.36678	1.33526
	1.19578	1.39551
	1.3396	1.40773
	1.10237	1.08778
	1.14095	1.29142
	1.26469	1.32683
	1.14006	1.10181
	1.0872	1.09721
	1.3625	1.23594
	1.31837	1.32636
	1.44956	1.29495
	1.19632	1.27272
	1.38016	1.38755
	1.48103	1.49695
	1.54159	1.39759
	1.19282	1.4016
	1.52096	1.32472
	1.46307	1.52611
	1.51444	1.15178
	1.3447	1.14408
	1.30828	1.22167
	1.3872	1.21508
	1.39887	1.39992
	1.32861	1.11397
	1.41271	1.29694
	1.25198	0.954655
	1.46748	1.27033
	1.4549	1.28452
	1.72184	1.32635
	1.42957	1.16675
	1.46467	1.2087
	1.79258	1.36051
	1.39688	1.06021
	1.67284	1.37213
	2.17865	1.63039
	2.27754	1.59056
	1.79105	1.29204
	1.8088	1.2769
	1.66898	1.11234
	1.94727	1.64427
	1.93632	1.35556
	1.64718	1.17543
	1.80176	1.58397
	1.78439	1.22694
	1.63617	1.3074
	1.38174	1.25412
	1.56262	1.35523
	1.72761	1.2912
	1.66617	1.2671
	2.14096	1.47044
	1.90796	1.29277
	2.36223	1.58941
	1.79446	1.32819
	2.05828	1.51076
	2.04146	1.41343
	1.2657	1.07445
	1.11542	1.00419
	1.13936	0.789564
	1.11147	1.08627
	1.05949	1.03729
	1.08404	1.06531
	1.04634	0.930586
	1.10986	1.04595
	1.15048	0.998682
	1.16013	1.14786
	1.04585	1.04298
	1.06988	0.957902
	1.08378	0.975346
	1.11262	1.24839
	1.10349	0.916511
	1.16792	1.31327
	1.29447	1.24023
	1.10023	1.2661
	1.11743	1.43373
	1.40942	1.47921
	1.50344	1.98554
	1.07431	1.14216
	1.05547	1.17817
	0.984585	0.963034
	0.949594	1.03033
	0.997222	0.892827
	0.977332	1.02659
	1.02473	0.979181
	0.977348	0.904223
	1.09978	1.10346
	0.984737	1.06183
	1.17202	1.24894
	0.998218	1.21938
	1.03917	0.843981
	1.0245	0.971956
	1.04888	0.928304
	0.865983	1.08821
	1.0004	1.12885
	0.922534	0.987496
	0.81646	0.830345
	1.00923	1.09277
	1.06384	1.07855
	1.05387	1.25881
	0.999347	1.16366
	1.14997	1.22509
	1.15311	1.33239
	1.20658	1.27708
	1.1824	1.37517
	1.28021	1.31557
	1.12368	1.17601
	0.984052	1.10875
	1.29974	1.22066
	1.11753	0.920423
	0.971967	0.928705
	1.02847	1.00723
	0.964594	1.14117
	0.959893	0.769126
	0.9034	0.73336
	0.787865	0.701791
	0.978191	0.762832
	1.05036	0.910732
	1.12819	1.06543
	1.22128	1.40385
	0.966324	1.00937
	1.0338	0.935146
	1.12244	1.09797
	1.07397	1.10551
	1.06002	1.15261
	1.12925	1.09718
	1.03921	1.09298
	1.0705	1.09121
	1.04627	1.072
	0.997876	1.16266
	0.935143	1.0434
	1.1248	1.29697
	1.05267	1.16749
	0.985697	1.23831
	1.09684	1.29027
	1.06138	1.31078
	0.956718	1.213
	1.01067	1.18409
	0.99687	1.12168
	0.973792	1.06221
	0.973375	1.05981
	0.976267	1.04085
	0.961744	0.992238
	0.965341	1.15694
	0.856119	1.06452
	0.859774	0.956276
	0.936156	0.987825
	0.975104	0.876748
	0.949253	1.02708
	1.0028	1.01789
	0.932965	1.0762
	0.806758	0.899242
	0.942177	0.908876
	0.998407	1.09822
	1.13517	1.05574
	1.27292	1.17883
	1.36304	1.14934
	1.32828	1.50111
	1.30097	1.16909
	1.36347	1.17643
	1.2376	1.07738
	1.2989	1.17127
	1.28749	1.35702
	1.08637	1.3003
	1.11753	1.47133
	1.41579	1.38594
	1.34314	1.89735
	1.01413	1.13162
	0.927858	0.923581
	0.870269	0.911758
	0.751802	0.861454
	0.827079	0.922708
	0.888906	0.881036
	1.01476	0.931133
	0.925978	0.955243
	0.975016	1.1728
	1.0608	1.15732
	1.0507	1.17524
	0.790071	1.02711
	0.827795	1.0653
	0.731253	0.910824
	1.05252	1.23893
	1.08619	1.28835
	1.09841	1.36604
	1.17795	1.32596
	1.10272	1.07059
	1.05462	1.04712
	0.881892	0.977735
	0.973969	1.05442
	0.996317	1.02465
	0.921071	1.03387
	0.9402	1.00398
	1.02568	0.918274
	1.1377	1.12623
	1.40986	1.12337
	0.895623	0.929111
	1.34385	1.16842
	1.04993	1.03194
	1.1914	1.16215
	1.20492	1.3046
	1.14509	1.08243
	1.13153	1.11939
	0.925058	1.00238
	1.15883	0.935464
	1.22979	1.19698
	1.32031	1.33295
	1.13166	1.31494
	1.0977	1.20899
	1.25723	1.25142
	1.22451	1.54222
	1.13042	1.21986
	1.20483	1.32668
	1.11462	1.34897
	1.05465	1.29834
	1.15849	1.14001
	1.03675	1.22958
	1.1253	1.17628
	1.00297	1.1706
	0.934046	0.982984
	0.952281	0.940711
	0.89668	0.880224
	0.916452	0.958324
	0.922046	0.958653
	0.805486	0.795683
	0.99959	1.01322
	1.08384	1.04226
	1.20903	1.31562
	1.18048	1.2149
	1.21477	1.19178
	1.0701	1.16784
	0.949706	0.915608
	1.05362	1.05913
	1.21739	1.34198
	1.35387	1.30636
	1.44453	1.48008
	1.30388	1.37806
	1.36635	1.70251
	1.33049	1.74856
	1.451	1.51875
	1.37828	1.55184
	1.2999	1.29871
	1.44368	1.41135
	1.26573	1.29807
	1.15923	1.12742
	1.28657	1.16517
	1.17055	1.24936
	1.2346	1.01031
	1.03974	0.992842
	1.10315	1.08752
	0.984761	1.00103
	1.0301	0.998135
	1.23169	1.13182
	1.30991	1.3373
	1.18251	1.31982
	1.07648	1.0423
	1.30519	1.33005
	1.42643	1.79845
	1.27209	1.41683
	1.37306	1.49448
	1.22091	1.25513
	1.06925	0.979479
	1.04888	1.12497
	1.08255	0.888968
	1.13425	1.02702
	1.17025	1.33637
	1.38822	1.36527
	1.28639	1.22744
	1.23302	1.19066
	1.3052	1.27712
	1.26602	1.38815
	1.30963	1.2131
	1.28783	1.27331
	1.20109	1.11427
	1.03005	1.05001
	1.21492	1.14847
	1.09003	1.05994
	1.09654	1.21112
	1.09738	1.02221
	1.10197	1.07248
	1.13521	1.05303
	1.14869	1.15717
	1.11726	0.839094
	1.18371	1.00851
	0.98982	0.909535
	1.10356	1.04795
	1.07852	0.934097
	1.18188	0.966454
	1.08567	0.946569
	1.21755	1.1079
	1.18638	1.00187
	1.12881	0.946724
	1.12146	1.06827
	1.2135	1.11558
	1.08217	1.06403
	1.17428	1.1873
	0.961639	1.18094
	0.932079	1.17793
	0.892997	1.32454
	1.26779	1.28046
	1.27123	1.27439
	1.11594	1.10627
	1.19884	1.11062
	1.02921	0.93488
	1.07762	1.12788
	1.15169	1.04784
	1.08711	1.07091
	1.13676	1.04564
	1.1139	1.03675
	1.05651	1.13156
	1.134	1.1337
	1.16599	1.15446
	1.05996	1.01842
	1.1579	1.003
	0.961869	0.963373
	0.985686	0.898075
	1.25831	1.03621
	0.936314	0.906712
	1.09414	1.19931
	0.998104	0.905463
	0.949003	0.769455
	1.05417	0.944774
	1.16676	1.03558
	0.896874	0.828496
	1.00622	0.923986
	0.941085	0.942587
	1.01416	0.996926
	0.816351	0.915389
	0.784284	0.935853
	0.86796	0.812294
	0.997818	1.01375
	1.02018	1.1166
	1.09112	1.16793
	1.26181	1.24495
	1.13783	1.01169
	1.06575	0.906665
	0.88166	0.830566
	1.04723	0.951351
	0.929785	0.93276
	1.1245	1.02832
	1.05331	0.883971
	1.03526	0.997433
	1.08669	1.06566
	1.3195	1.27182
	1.11263	1.0511
	1.02144	0.98788
	1.14484	1.11972
	1.07532	1.05421
	1.07547	1.09443
	0.828471	0.725199
	1.00529	0.845664
	0.849459	0.727203
	0.683933	0.790584
	0.72722	0.695898
	0.784426	0.797564
	0.69055	0.867689
	0.746974	0.689896
	0.918007	0.827949
	0.734995	0.835473
	0.63353	0.699629
	0.934767	0.786093
	1.22439	1.02102
	0.99489	0.92835
	0.771566	0.895882
	0.792568	0.768554
	0.732521	0.749111
	0.722476	0.69917
	0.890849	0.804757
	0.895326	0.980545
	0.825064	0.807449
	0.685962	0.763328
	0.697604	0.674456
	0.742609	0.728896
	0.868025	0.828813
	0.718721	0.723993
	0.854162	0.776663
	0.860495	0.815361
	0.780858	0.818569
	0.735933	0.625399
	0.743955	0.635819
	0.753583	0.591238
	0.775797	0.610023
	0.762133	0.740484
	0.953303	0.947475
	0.906699	1.03588
	0.865032	0.822092
	0.904188	0.918078
	1.05465	1.06429
	1.08133	1.13113
	1.04346	1.09256
	1.35759	1.18534
	0.83387	0.844552
	0.880769	0.741602
	0.855795	0.846201
	0.765676	0.659628
	0.770871	0.733847
	0.751592	0.804086
	0.867628	0.730773
	0.734502	0.785039
	0.870188	0.88512
	0.675349	0.810227
	0.795946	0.826505
	0.92386	0.670576
	0.924949	0.811709
	0.869937	0.845831
	0.812486	0.775679
	0.889081	0.840142
	0.824718	0.94832
	0.900697	0.920642
	0.893376	0.877526
	0.871836	0.873332
	0.964037	0.912463
	0.834441	0.924235
	0.796169	0.808064
	0.879663	0.893367
	0.94924	0.89662
	1.12087	0.912154
	1.04907	1.10515
	0.75156	0.789129
	1.03001	0.798931
	1.10547	0.836993
	1.09051	1.02895
	1.019	0.851992
	1.43244	0.977684
	1.29208	1.11516
	1.31188	1.25532
	1.72359	1.40879
	0.970028	0.871265
	1.10479	1.09823
	1.00981	0.999801
	1.00971	0.830175
	0.963538	0.792991
	1.15061	1.07898
	1.07057	1.0138
	1.23058	1.09338
	1.06541	0.946797
	1.13678	1.09746
	1.21927	1.19916
	1.02704	0.967333
	1.16845	1.20627
	1.10953	1.12469
	0.922636	0.946341
	1.19756	1.00966
	1.06858	0.948329
	1.08348	1.1075
	1.15701	1.22933
	1.16314	1.25582
	1.04849	1.15447
	1.16635	1.1381
	1.15732	1.17747
	1.12345	1.15414
	1.14483	1.16092
	1.13931	1.06008
	1.22725	1.15666
	0.903532	0.786194
	1.02125	1.08035
	1.08281	1.00171
	1.19503	0.990616
	1.11925	0.908485
	0.952842	0.96772
	1.02259	1.00805
	0.905829	0.994622
	1.22413	1.16342
	1.13682	1.02506
	1.52802	1.30318
	0.914304	1.00584
	1.17135	1.06268
	1.09795	1.02846
	0.948287	0.953611
	1.08818	1.0339
	1.08411	1.1607
	1.1092	0.995772
	1.13789	1.03234
	1.24742	1.3695
	0.929306	1.06734
	1.04393	1.11979
	1.396	1.32104
	1.3984	1.37444
	1.30628	1.23524
	1.764	1.29706
	0.886927	1.02022
	1.0317	0.978306
	1.02505	1.11678
	0.7934	0.87822
	1.01633	0.927003
	1.00902	0.98052
	0.938915	1.08418
	1.24968	1.23284
	0.833028	0.910126
	0.746944	0.765226
	0.767131	0.896751
	0.758658	0.962152
	0.772615	0.737049
	0.728585	0.737008
	0.654171	0.647127
	0.635516	0.692923
	0.948547	0.801439
	0.728633	0.68729
	0.769943	0.724084
	0.725018	0.75913
	0.651235	0.600458
	0.747539	0.568456
	0.786456	0.87053
	0.65955	0.618902
	0.81335	0.814336
	0.693751	0.822782
	0.681688	0.904798
	0.932261	0.934394
	0.690735	0.660434
	0.742086	0.831073
	0.738864	0.703563
	0.680254	0.661927
	0.760218	0.724916
	0.721783	0.698989
	0.705378	0.583554
	0.709007	0.540572
	0.767424	0.746603
	0.758795	0.758136
	0.730418	0.700098
	0.817045	0.767916
	0.850819	0.877789
	0.800184	0.90245
	0.831818	0.677117
	0.740434	0.915305
	0.807795	0.965742
	0.789057	0.641782
	0.781149	0.739794
	0.790925	0.740536
	0.862865	0.848446
	0.805581	0.717821
	0.732415	0.702754
	0.745485	0.779087
	0.748374	0.702906
	0.783042	0.856081
	0.835183	0.684536
	0.95633	0.799022
	0.971134	0.735832
	0.897629	0.849642
	1.02202	0.882027
	1.01496	1.04109
	1.082	0.896405
	1.06357	0.939836
	1.05699	0.838588
	1.0657	0.967287
	1.17547	1.18805
	1.06257	0.996387
	0.89826	0.778387
	1.00383	1.21619
	0.874758	0.860021
	0.932651	1.10502
	1.00804	0.981777
	0.90735	0.951052
	0.864383	0.895172
	0.826974	0.777192
	0.931252	0.933124
	0.843903	1.03201
	0.837593	0.864424
	0.801313	0.864509
	0.858537	1.0397
	0.777857	0.89979
	0.828745	0.852112
	0.809889	0.957793
	0.722854	0.740478
	0.897238	0.928589
	0.934317	0.936474
	1.11793	0.883328
	0.98181	0.96976
	1.00627	0.936051
	1.01256	0.929224
	1.01716	0.996069
	1.13638	1.10471
	1.21448	1.32209
	1.0002	0.95636
	0.893133	0.894287
	0.994352	1.03231
	0.955769	1.02791
	0.83418	0.870418
	0.786502	0.861975
	0.78846	0.81926
	1.10056	1.03425
	1.09747	1.03537
	1.03338	1.00692
	1.00061	0.956899
	0.945993	1.0074
	0.911379	0.96034
	1.0352	0.996999
	1.06321	0.955569
	1.03016	1.01464
	1.45189	1.11478
	0.994946	1.01897
	0.950406	0.85348
	0.885763	0.817527
	0.906311	0.885831
	0.745845	0.760006
	0.911954	0.725776
	0.873209	0.654683
	0.876326	0.76436
	0.897226	0.727087
	0.899429	0.854968
	0.878885	0.697573
	0.864918	0.709963
	0.847	0.864655
	0.933064	1.00014
	1.01526	0.820373
	0.877673	0.895
	0.815585	0.846247
	1.02744	0.888867
	0.806766	0.832923
	0.759936	0.721935
	0.66583	0.761956
	0.665284	0.722633
	0.666406	0.645352
	0.720035	0.995777
	0.720275	0.549768
	0.66101	0.625339
	0.683199	0.833181
	0.623319	0.812653
	0.703443	0.698127
	0.727048	0.769594
	0.897671	1.02632
	1.07119	1.05062
	0.802314	0.848086
	0.761886	0.928849
	0.910353	1.00077
	0.891872	1.12759
	0.788515	0.901714
	0.809819	0.758245
	0.79617	0.85587
	0.758759	0.80485
	0.81143	0.727371
	0.818416	0.719379
	0.717646	0.757098
	0.827298	0.881251
	0.76051	0.867902
	0.73279	0.872033
	0.65519	0.848619
	0.691267	0.890546
	0.809199	0.830415
	0.921596	1.01963
	1.12576	1.05327
	1.08547	0.979023
	0.896857	1.03321
	0.695226	0.901392
	0.672066	0.674271
	0.698461	0.831129
	0.773099	0.732623
	0.828103	0.823711
	0.85709	0.811271
	0.958188	1.01966
	0.704192	0.73519
	0.887761	0.726608
	0.849595	0.883064
	0.660942	0.731467
	1.00109	1.00221
	1.27659	1.29149
	1.18253	1.10093
	1.25815	1.08487
	0.81218	0.668927
	0.815829	0.904376
	0.846959	0.918755
	0.760831	0.613798
	0.921519	0.882499
	0.995853	1.13214
	0.876418	0.905704
	0.835903	0.953513
	0.77901	0.923971
	0.825458	0.918353
	0.791586	0.771253
	0.771843	0.596882
	0.836539	0.875981
	0.838883	0.793601
	0.842111	1.01347
	0.830858	0.812267
	0.857231	1.00985
	0.846939	1.01027
	0.834534	0.99729
	0.89476	0.788212
	0.803438	0.868389
	0.858157	0.935698
	0.864869	0.954588
	0.960833	0.94363
	1.01308	1.08405
	1.06913	1.56629
	0.833295	1.18627
	0.9557	1.30002
	0.727752	0.761521
	0.646666	0.567779
	0.642083	0.793039
	0.612043	0.702944
	0.704395	0.799002
	0.675454	0.805057
	0.724514	0.714256
	0.733586	0.831203
	0.631327	0.671608
	0.574165	0.548736
	0.616677	0.687614
	0.65449	0.802147
	0.718595	0.694581
	0.674011	0.779325
	0.6653	0.803504
	0.784687	0.843878
	0.833248	1.06767
	0.860611	0.829502
	0.645503	0.680201
	0.687285	0.773186
	0.652944	0.737512
	0.622743	0.578705
	0.675683	0.522731
	0.650199	0.542138
	0.636877	0.634334
	0.657848	0.724016
	0.691447	0.88412
	0.612069	0.69857
	0.709054	0.677342
	0.684215	0.923508
	0.683385	0.696219
	0.751727	0.713916
	0.763632	0.674075
	0.663412	0.653593
	0.567282	0.57984
	0.554789	0.779047
	0.608642	0.67813
	0.655834	0.727465
	0.781313	0.586628
	0.779259	0.814503
	0.779536	0.784299
	0.675829	0.539446
	0.742808	0.844319
	0.785451	0.696421
	0.766163	0.705268
	0.82873	0.809794
	0.800119	0.755873
	0.802872	0.685012
	0.718524	0.761209
	0.72645	0.786451
	0.73832	1.03267
	0.674599	1.1761
	0.690774	0.953799
	0.839952	0.637481
	0.879667	0.940528
	0.8221	0.84255
	0.752122	0.83693
	1.12653	0.889426
	1.1939	1.00054
	1.16192	0.795161
	0.734809	0.81456
	0.71187	0.769836
	0.69374	0.989733
	0.590462	0.740822
	0.751711	0.848245
	0.578092	0.805297
	0.685812	0.869216
	0.636579	0.816567
	0.779367	0.962566
	0.650062	0.94965
	0.61687	0.648457
	0.658736	0.906985
	0.714219	0.907953
	0.873894	0.762364
	0.899442	1.02274
	0.874712	1.07057
	0.808649	0.766777
	0.894644	1.01302
	0.921469	0.986684
	0.915794	0.782964
	0.827427	0.722588
	0.818821	0.894865
	0.766819	0.713403
	0.760414	0.931955
	0.67113	0.66598
	0.720923	1.02124
	0.741974	1.12891
	0.79182	1.03113
	0.813895	0.87145
	0.767181	0.92584
	0.718474	0.787483
	0.680245	0.58995
	0.848192	1.01267
	0.988711	1.96777
	0.709332	0.804901
	0.866223	0.985534
	0.734835	0.769386
	0.806904	0.643066
	0.826863	0.554876
	0.876745	0.813953
	0.822276	0.886683
	0.858457	0.930485
	0.97469	0.747066
	1.42093	1.18247
	1.517	1.19089
	1.35089	0.977471
	0.808648	0.793044
	0.782321	0.833394
	0.872599	0.733485
	0.767181	0.695722
	0.747741	0.782753
	0.744429	0.746628
	0.655334	0.882137
	0.748981	0.886138
	0.776118	0.699392
	0.811149	0.750426
	0.862356	0.768477
	1.01494	0.921722
	0.758105	0.895459
	0.639215	0.599854
	0.697364	0.671868
	0.690907	0.599725
	0.669895	0.802625
	0.664608	0.683927
	0.668778	0.839783
	0.64715	0.827647
	0.559512	0.538125
	0.657418	0.660318
	0.714337	0.732954
	0.617361	0.749617
	0.714424	0.939567
	0.589627	0.567535
	0.605299	0.557635
	0.611876	0.728662
	0.670625	0.691498
	0.572259	0.73745
	0.594996	0.733084
	0.6394	0.941629
	0.639228	0.536506
	0.582335	0.731252
	0.614711	0.651518
	0.628887	0.700967
	0.549277	0.733673
	0.59031	0.411483
	0.615485	0.780847
	0.607008	0.593604
	0.5874	0.547895
	0.626802	0.459641
	0.724728	0.682724
	0.762638	0.885273
	0.792362	0.771799
	0.570146	0.524165
	0.625889	0.664423
	0.569454	0.638955
	0.659521	0.53847
	0.636778	0.628316
	0.574553	0.601116
	0.519527	0.594258
	0.647264	0.756801
	0.64812	0.605301
	0.658192	0.844849
	0.660409	0.781381
	0.716936	0.759914
	0.814914	1.02331
	0.747156	0.776756
	0.79069	0.76246
	0.784866	0.852084
	0.837606	0.967536
	0.791483	1.05287
	0.882533	1.19103
	0.772406	0.943423
	0.855428	0.941303
	0.931837	1.15565
	1.0302	1.22145
	0.806161	0.792777
	0.736817	0.941487
	0.684073	0.771756
	0.741888	0.753655
	0.800491	0.828148
	0.746065	0.862531
	0.845039	1.1034
	0.813023	1.00626
	1.14052	1.24002
	0.706467	0.62471
	0.757385	0.668102
	0.944689	0.813621
	0.809166	0.735063
	0.711396	0.860294
	0.930993	1.03894
	1.01446	0.842177
	1.13666	0.972161
	1.10919	1.13354
	0.819882	0.831868
	0.978635	1.16168
	0.893722	0.994493
	0.763834	0.981282
	1.06935	1.02723
	0.998092	1.06137
	1.02391	1.09821
	0.946513	1.0534
	1.02623	1.17581
	1.0929	1.32446
	1.18565	1.32236
	1.00803	0.975797
	1.02202	1.06556
	1.19041	1.18531
	1.13152	1.09212
	0.905849	0.903129
	1.18904	0.99746
	0.934422	0.817886
	0.916331	0.789609
	0.85246	0.764138
	0.875701	0.975883
	0.786409	0.743083
	0.792171	0.796669
	0.865338	0.821252
	0.865827	0.892569
	0.906764	0.816848
	0.857453	0.810657
	0.806264	0.832526
	0.857825	1.05732
	0.866622	1.06367
	0.928891	1.19435
	1.01821	1.00593
	1.13931	0.979415
	0.93846	1.11395
	1.28459	1.45389
	1.2652	1.19248
	0.986794	1.15573
	0.766906	0.734461
	1.05394	0.997573
	0.700092	0.724746
	0.870667	0.869119
	0.641453	0.760891
	0.676833	0.775689
	1.14168	0.966158
	1.12143	1.18964
	0.931317	1.06623
	0.927437	1.09699
	1.0055	0.968084
	0.92001	0.898603
	0.929362	0.985482
	0.897499	1.05245
	0.969505	0.887388
	1.00431	1.02163
	1.10408	1.12113
	1.01713	1.13447
	0.894402	1.00501
	0.853856	1.00251
	1.09711	1.10664
	1.31381	1.23513
	1.27873	1.09364
	1.15377	1.06223
	1.28267	1.28175
	1.18039	1.12847
	1.22661	1.4592
	1.2168	1.13389
	1.03836	1.04439
	0.980553	0.953028
	0.952261	1.03572
	0.970338	1.15957
	0.961117	0.802637
	1.00566	0.865315
	0.948136	0.885858
	0.98439	0.913817
	0.913117	0.807029
	1.15994	1.10893
	1.22432	1.10206
	0.952101	0.841148
	0.893756	0.749827
	1.06376	0.936539
	1.11132	1.12957
	1.09752	0.944731
	0.956084	1.05958
	1.06848	0.973711
	1.01963	0.98765
	1.02018	0.909023
	1.0764	0.998154
	1.03266	1.21372
	1.09169	0.929243
	0.947169	0.819508
	1.00493	0.827669
	0.95492	0.701716
	0.962703	0.861869
	1.16213	1.0403
	1.08641	1.08122
	1.20029	1.17066
	1.06341	1.30276
	0.900304	0.832835
	0.961807	0.83947
	1.07219	0.906448
	0.990089	1.03169
	1.16098	1.03868
	1.25245	1.01197
	1.05224	0.783518
	1.11026	0.785827
	1.13863	1.07003
	1.34626	1.13119
	1.32919	1.20521
	1.23097	1.40333
	0.994192	0.869067
	1.0101	0.950989
	0.906436	0.760133
	0.853279	0.862087
	0.906805	0.788004
	0.897506	0.954624
	0.891804	0.674345
	0.891123	1.03578
	0.985076	0.899286
	1.01874	0.893959
	1.00756	1.106
	0.731906	0.774766
	0.866596	0.998962
	0.705716	0.751226
	0.789931	0.965879
	0.702898	0.881141
	0.605814	0.710488
	0.570816	0.772915
	0.660939	0.665342
	0.616587	0.6674
	0.629063	0.862554
	0.579197	0.842692
	0.655413	0.565715
	0.624958	0.756904
	0.596151	0.685714
	0.593012	0.650901
	0.523867	0.724198
	0.708285	0.570433
	0.727497	0.850584
	0.709195	0.846729
	0.709063	0.825477
	0.726465	0.775396
	0.898841	0.988867
	0.678092	0.810318
	0.658352	0.762262
	0.68355	0.710493
	0.701761	0.576126
	0.62208	0.84064
	0.59827	0.810496
	0.569657	0.845109
	0.576707	0.798333
	0.632108	0.690729
	0.654724	0.775648
	0.725053	0.769891
	0.692089	0.642752
	0.653847	0.697748
	0.697267	0.67625
	0.524148	0.602495
	0.548284	0.766672
	0.622012	0.921655
	0.531988	0.564184
	0.543517	0.552043
	0.553776	0.6059
	0.529873	0.627281
	0.516007	0.654932
	0.620251	0.685094
	0.716459	0.98103
	0.681472	0.855984
	0.705743	0.753227
	0.752828	0.958272
	0.74537	1.52153
	0.749302	0.974033
	0.626253	0.87158
	0.709169	0.823013
	0.853975	0.883004
	0.584486	0.943823
	0.730379	0.894704
	0.733426	0.838517
	0.831289	0.872542
	0.86252	0.773984
	0.912184	1.09317
	0.865917	0.875986
	0.739212	0.753989
	0.717024	0.803852
	1.00593	1.15457
	0.730516	0.804798
	0.942203	1.32953
	1.04235	1.22874
	0.790076	0.794792
	0.736182	0.831829
	0.874659	0.893552
	0.85218	0.991424
	0.589656	1.01758
	0.690646	1.17317
	0.61154	1.0548
	0.620384	1.44109
	0.903339	1.00474
	0.937759	0.894445
	0.744773	0.939021
	0.895217	1.06003
	0.928787	1.02811
	1.06635	1.25067
	1.07666	1.19822
	0.926683	1.10803
	0.913427	0.941465
	0.980282	0.839894
	1.01167	0.96664
	1.01599	0.939839
	1.1282	1.08477
	1.05486	1.02236
	1.27152	1.26597
	0.974502	1.01831
	0.920555	0.875116
	0.975937	0.930097
	0.95753	1.02528
	0.985365	1.14182
	1.03736	0.917951
	0.883859	0.84226
	0.885997	0.773722
	0.936897	0.837382
	0.992545	0.996195
	0.915419	0.883583
	1.2035	1.06314
	1.16324	1.01688
	1.16296	1.14013
	1.22699	1.1291
	1.01702	0.921681
	0.951466	0.908446
	0.988895	1.01034
	1.01556	0.933449
	0.918347	0.727439
	1.02439	0.858802
	0.981949	0.549652
	1.09646	0.935145
	0.893527	0.861512
	0.930342	0.805916
	0.974916	0.943403
	0.878338	0.917551
	0.756203	0.798719
	0.773681	0.623607
	0.807848	0.772449
	0.64424	0.629858
	1.08266	1.00771
	1.07588	1.12045
	1.19188	1.19771
	1.26583	1.09164
	1.1093	1.29506
	1.18221	1.02085
	1.06235	0.956503
	1.01599	0.915571
	1.01067	0.877425
	0.971052	0.815695
	0.98397	0.777569
	1.0522	1.03289
	1.03903	0.710975
	1.02761	0.892056
	1.06717	1.06289
	1.02838	0.86957
	1.08284	0.870032
	0.957919	0.959097
	0.924569	0.760965
	0.963359	0.787287
	0.949147	1.03489
	0.874775	0.627747
	0.882035	0.843915
	0.879049	0.794399
	0.903214	0.684122
	1.02523	1.16458
	1.10179	1.04945
	1.11243	1.15429
	1.09971	1.02561
	1.16862	1.17544
	1.19092	1.05172
	1.06997	0.968734
	0.811375	0.819655
	0.762374	0.794198
	0.920557	0.635259
	0.905225	0.964879
	0.803108	0.99635
	0.85238	0.965434
	0.809468	0.984925
	1.05503	1.0131
	0.721734	0.623688
	0.690294	0.794195
	0.78566	0.915328
	0.82794	0.902862
	0.729008	0.835007
	0.691208	0.951987
	0.711479	1.00742
	0.666033	0.90146
	0.851118	0.75502
	1.01202	0.898062
	0.834858	0.810767
	0.774861	0.757953
	0.971895	0.973351
	1.09795	1.05896
	1.18506	1.05945
	1.12801	1.05518
	1.25909	1.37357
	1.13436	1.22964
	1.05054	0.97291
	1.13903	1.23983
	1.04256	1.00232
	1.03354	1.25523
	0.87064	0.939158
	1.08993	1.02964
	1.2354	1.1102
	1.1387	1.28719
	1.23079	1.13428
	1.41549	1.43938
	2.06042	1.2587
	1.15234	1.09033
	1.11511	1.21888
	1.05953	1.14142
	1.09618	1.4519
	0.975145	0.966484
	0.831807	0.807734
	0.918762	0.939564
	1.02309	1.09602
	1.10988	1.29435
	1.33526	1.39474
	1.04925	1.28854
	1.15875	1.18725
	1.327	1.23492
	1.28738	1.45612
	1.08865	0.99222
	1.10396	1.0984
	0.896491	0.919744
	0.91544	1.17767
	1.00164	1.19605
	0.905407	1.11005
	1.20398	1.13928
	1.14846	1.22937
	0.886904	1.08524
	1.03415	1.12171
	1.12741	1.29163
	1.49069	1.421
	1.28555	1.37305
	1.40344	1.47094
	1.66596	1.46964
	1.55958	1.34225
	1.43075	1.52802
	1.42338	1.49337
	1.23291	1.43758
	1.46605	1.54927
	0.993789	1.38525
	1.03043	1.22879
	0.9415	1.13949
	0.938692	1.19086
	0.945684	1.10673
	0.800079	1.01672
	0.884026	1.09727
	1.17671	1.19114
	1.283	1.20689
	1.03871	1.28989
	1.18007	1.19879
	1.18709	1.1439
	0.975381	1.10654
	1.15682	1.36423
	1.1326	1.43935
	1.18854	1.58333
	0.943582	1.30974
	1.02332	1.33301
	1.09809	1.28331
	1.0226	1.49952
	1.08494	1.29998
	1.12147	1.2304
	1.12571	1.0185
	1.14521	1.16497
	1.07075	1.02809
	1.00154	0.992672
	0.951035	0.842124
	1.06858	1.07017
	1.11278	1.14901
	1.4882	1.22557
	1.62181	1.48519
	1.17434	1.30625
	0.961949	0.918958
	0.948557	0.768528
	0.953937	0.989526
	0.916445	0.888829
	0.937187	0.937156
	0.967025	1.0174
	0.928206	0.888624
	0.734033	0.806198
	0.812897	0.944859
	0.806791	0.78842
	0.882349	0.924938
	0.883939	0.866475
	0.980021	0.889411
	0.876558	0.884869
	0.935682	0.978412
	0.876124	1.02877
	0.900295	0.879627
	0.851052	0.878568
	0.857464	0.826984
	0.853846	0.846102
	0.885516	0.868166
	0.866728	0.88926
	0.90987	0.924813
	1.05158	0.979184
	0.730103	0.810747
	0.881638	1.02016
	0.684843	0.917903
	0.720691	0.964627
	0.812879	0.823228
	0.789979	0.773792
	0.826807	0.948759
	0.846812	0.880628
	0.820062	0.916626
	0.781512	0.79907
	0.814674	0.786286
	0.78675	0.877789
	0.799188	0.804174
	0.888297	0.786179
	0.820212	0.8542
	0.870971	0.83471
	0.783687	0.799673
	0.776632	0.740551
	0.782245	0.876074
	0.752418	0.806973
	0.785055	0.853967
	0.792284	1.03043
	0.703585	0.75838
	0.741092	0.740497
	0.719077	0.6612
	0.618212	0.576874
	0.762069	0.785996
	0.778012	0.964049
	0.669156	0.616815
	0.666923	0.570461
	0.688841	0.83743
	0.633495	0.575013
	0.702549	0.812595
	0.622925	0.658799
	0.614965	0.603965
	0.613226	0.519711
	0.696072	0.634731
	0.61439	0.641226
	0.609525	0.817948
	0.670594	0.978073
	0.641688	0.952871
	0.76738	1.34273
	0.594482	0.579461
	0.592012	0.688547
	0.566762	0.61611
	0.531271	0.561634
	0.556088	0.571444
	0.696977	0.782564
	0.604176	0.599785
	0.65733	0.70187
	0.552966	0.645375
	0.562132	0.76057
	0.608276	0.68089
	0.603406	0.77465
	0.592384	0.885983
	0.666817	0.997783
	0.663148	1.12808
	0.72283	1.26217
	0.578358	0.462922
	0.598199	0.7188
	0.621612	0.702667
	0.580076	0.542522
	0.607206	0.630026
	0.734189	0.9261
	0.641649	0.822538
	0.696308	0.725691
	0.560646	0.549
	0.563339	0.616309
	0.605684	0.649676
	0.613959	0.72452
	0.620778	0.535752
	0.639335	0.677256
	0.588748	0.739748
	0.633918	0.747233
	0.695487	0.679808
	0.685912	0.921354
	0.634909	0.680782
	0.648825	0.629623
	0.645929	0.768348
	0.577277	0.728945
	0.604694	0.781485
	0.646016	0.750473
	0.695995	0.930087
	0.679552	0.93942
	0.674386	0.774344
	0.775049	1.34127
	0.983977	1.46365
	0.694304	1.05828
	1.00839	1.63384
	0.650093	0.762895
	0.712925	0.800319
	0.68067	0.754218
	0.56846	0.690691
	0.683558	0.722548
	0.738539	0.765596
	0.788465	0.909076
	0.787586	0.847558
	0.755806	0.980093
	0.762511	0.713599
	0.833786	0.763502
	0.733254	0.733324
	0.765746	0.441432
	0.775083	0.74238
	0.767156	0.810521
	0.813104	0.780067
	0.821986	0.62115
	0.822672	0.833193
	0.951085	0.928619
	0.836944	0.959036
	0.725409	0.936739
	0.772526	1.09378
	0.812929	0.797095
	0.826019	0.871201
	0.806018	0.893876
	0.745248	0.84591
	0.829028	0.999066
	0.906203	0.85268
	0.767388	1.21806
	0.739539	0.784679
	0.757408	1.02521
	0.716985	0.692356
	0.745035	0.810268
	0.778764	0.758106
	0.746202	0.662335
	0.826078	0.980215
	1.03581	1.20087
	0.672155	0.921124
	0.665072	0.798244
	0.638246	0.742831
	0.66856	0.681182
	0.650097	0.659319
	0.685725	0.849608
	0.672502	0.939076
	0.66156	0.979505
	0.686016	0.794541
	0.668292	0.888539
	0.653287	0.797527
	0.689124	0.830033
	0.622701	0.662248
	0.696121	0.569801
	0.601996	0.673087
	0.659433	0.851292
	0.637286	0.808219
	0.612395	0.605446
	0.690815	0.792658
	0.624425	0.709521
	0.613585	0.615474
	0.641662	0.674785
	0.698551	0.760138
	0.719015	0.548842
	0.694617	0.722336
	0.609324	0.693423
	0.597533	0.836843
	0.647905	0.821825
	0.714921	0.648913
	0.625779	0.796098
	0.609205	1.11858
	0.61062	0.961391
	0.630463	0.707286
	0.662189	0.729787
	0.680192	0.819338
	0.630635	0.645958
	0.713679	0.7895
	0.779537	0.899596
	0.780892	0.727922
	0.590138	0.479369
	0.629657	0.712596
	0.652839	0.773179
	0.638035	0.88449
	0.578369	0.676807
	0.565643	0.773973
	0.565758	0.816855
	0.550708	0.900297
	0.571322	0.744213
	0.552608	0.898674
	0.707023	0.59264
	0.688514	0.752194
	0.751962	0.863003
	0.729961	0.776921
	0.715195	0.780812
	0.774353	0.867966
	0.72907	0.803736
	0.739598	0.754485
	0.809312	0.870939
	0.753763	1.02522
	0.709318	0.761635
	0.783219	0.851448
	0.788313	1.01894
	0.78152	0.756107
	0.67305	0.755525
	0.633707	0.771009
	0.639262	0.660772
	0.719596	0.732111
	0.722653	0.723428
	0.645824	0.618588
	0.734771	0.75867
	0.667763	0.727748
	0.729609	0.695553
	0.881035	0.90049
	0.707246	0.916959
	0.805247	0.817193
	0.860909	0.629244
	0.650512	0.726073
	0.812518	0.836112
	0.837119	0.865166
	0.762886	0.87231
	1.02825	1.01924
	1.02877	1.06548
	0.791718	0.881678
	0.836291	0.79743
	0.81141	0.723331
	0.804694	0.934104
	0.841626	0.896734
	0.798867	0.753613
	0.834527	0.885985
	1.04939	1.12565
	1.38985	1.17357
	1.60329	1.33152
	0.787271	0.875508
	0.884222	0.913489
	0.749044	0.854487
	0.706289	0.57243
	0.890606	0.847188
	0.836315	0.698016
	0.999374	0.881116
	0.827244	0.744558
	0.949235	0.957658
	0.748118	0.717175
	0.786736	0.622753
	0.785963	0.685137
	0.836105	0.891565
	0.774455	0.757193
	0.654646	0.689229
	0.667438	0.57563
	0.746097	0.63408
	0.902564	0.733547
	0.955143	1.03167
	0.892491	0.819704
	0.991249	0.810421
	0.99447	0.704812
	0.933981	0.871232
	0.881857	0.850937
	0.768588	0.933962
	0.806134	0.811794
	0.82305	0.746977
	0.897639	0.88747
	0.846062	0.933775
	0.902736	0.969725
	0.865007	0.713826
	0.939671	0.86453
	0.899788	1.69244
	0.89647	0.740047
	1.062	1.294
	0.904494	0.967084
	0.771553	0.94619
	0.894655	0.912859
	0.896654	1.00623
	0.747719	1.14353
	0.84067	0.828978
	0.936663	1.07995
	0.734298	1.10289
	0.638089	0.825856
	0.700692	0.774149
	0.772709	0.963537
	0.592491	0.68145
	0.697481	0.818176
	0.816398	0.865128
	0.789341	0.915623
	0.637828	0.777735
	0.712499	0.784778
	0.690955	0.655668
	0.749893	0.682568
	0.711253	0.848614
	0.801247	0.767016
	0.726098	0.966006
	0.988223	1.12732
	0.988623	1.01642
	0.832747	0.94089
	0.902348	1.06685
	0.870884	1.26478
	0.82323	1.0413
	0.763696	1.27373
	0.901553	1.28098
	0.914484	1.43019
	0.779627	1.10062
	0.894559	0.901555
	0.826209	1.12058
	0.878724	0.975447
	0.88878	0.976865
	0.92631	1.15361
	0.722115	0.867984
	0.657371	0.747543
	0.8962	1.27745
	0.844219	1.43941
	0.928075	1.52029
	0.67909	1.6261
	0.933473	0.651091
	0.839287	1.0032
	0.883736	0.91363
	0.919792	0.987922
	0.974231	0.864745
	0.749865	0.799982
	0.710983	0.789092
	0.754182	0.770299
	0.848083	0.837739
	0.788835	0.864032
	0.863126	0.91673
	0.914314	0.912878
	0.664667	0.722082
	0.940082	1.05007
	1.01355	1.26946
	0.842254	1.0764
	0.808714	0.751948
	0.713193	0.701192
	0.599399	0.614421
	0.65546	0.76094
	0.680373	0.741963
	0.743095	0.84593
	0.648686	0.752727
	0.629631	0.615739
	0.736536	0.739459
	0.640219	0.6133
	0.78446	0.814966
	0.89095	0.941336
	1.05875	1.0911
	0.943633	1.03175
	0.964875	1.02989
	0.801694	1.05303
	0.692598	1.04272
	0.728931	0.932008
	0.996995	0.945989
	0.976569	1.14049
	0.932211	1.06474
	0.844609	1.02631
	0.755263	0.822889
	0.829372	0.868991
	0.79699	0.753508
	0.770865	0.830799
	0.766758	0.838521
	0.794304	0.671799
	0.704391	0.560681
	0.750509	0.816035
	0.69955	0.677228
	0.684709	0.881727
	0.614685	0.867396
	0.599676	0.742647
	0.579106	0.80966
	0.732234	0.899154
	0.667874	0.861193
	0.7167	1.00165
	0.617366	0.596591
	0.610968	0.782087
	0.578942	0.854469
	0.647333	0.553031
	0.721935	0.854274
	0.781931	0.889269
	0.619483	0.834132
	0.624301	0.651245
	0.644349	0.767609
	0.50769	0.690239
	0.672642	0.770631
	0.793954	1.14026
	0.853677	0.904637
	0.781688	0.983309
	0.637935	0.920972
	0.712615	0.627114
	0.670361	0.904371
	0.637588	0.749469
	0.571164	0.732499
	0.819299	0.728496
	0.901145	0.903189
	0.954881	1.13856
	0.925523	1.2016
	0.808902	0.861546
	0.81532	1.14717
	0.839428	1.2228
	0.833729	0.998414
	0.836969	1.06911
	0.796343	1.05092
	0.797987	1.19041
	0.74963	1.04508
	0.746438	1.03741
	0.718724	0.988383
	0.778178	1.21156
	0.851284	1.286
	0.772023	1.20235
	0.8042	1.20558
	0.718485	0.864512
	0.795529	1.05781
	0.760227	0.939539
	0.662721	0.789867
	0.832448	0.929107
	0.969919	1.14274
	1.12176	1.02094
	1.6452	1.39913
	1.11194	1.0753
	0.688856	0.701219
	0.623986	1.01302
	0.683732	0.832825
	0.809319	0.975014
	0.615092	0.880694
	0.628392	0.9846
	0.623379	1.00297
	0.650577	0.953123
	0.753722	0.997569
	0.654225	0.898841
	0.678113	0.939192
	0.708097	0.932512
	0.709888	0.692175
	0.737594	0.843321
	0.644467	0.817614
	0.636731	0.760116
	0.87424	0.917578
	0.930403	1.41634
	0.565051	0.820944
	0.644239	0.871527
	0.660979	0.924311
	0.789859	0.913508
	0.579743	0.808003
	0.74391	1.25127
	0.685546	1.00038
	0.772524	1.32044
	0.605154	0.701626
	0.565382	0.51042
	0.656717	0.759817
	0.696846	0.652677
	0.663747	0.647349
	0.649219	0.717282
	0.636735	0.691421
	0.663401	0.783149
[truncated: 4,701 more rows]

## Sheet: Figure S2
	PDB accession codes
	5MCC	5MCD	5MCE	5MCF	5MCH	5MCI	5MCJ	5MCK	5MCL	5MCM	5MCN
BDamage values of Asp/Glu side chain O atoms	1.2116	1.20392	1.27011	1.26671	1.27281	1.32016	1.25173	1.22055	1.31545	1.26404	1.29844
	1.25798	1.36917	1.48775	1.42959	1.42243	1.45615	1.4426	1.42932	1.56145	1.52791	1.61846
	1.16815	1.06206	1.09006	1.105	1.08026	1.16219	1.09251	1.18558	1.09242	1.16087	1.09995
	1.05287	1.04801	0.966705	0.936997	1.00251	0.971155	1.03035	1.00264	1.02201	1.01634	0.891898
	0.684748	0.849912	0.875598	0.89975	0.915639	0.904894	0.935033	0.923075	0.936026	0.91943	0.868942
	0.833781	1.08288	1.14283	1.12112	1.10787	1.08462	1.11568	1.14037	1.06277	1.11426	1.0442
	0.936474	1.11203	1.12556	1.17046	1.14837	1.19545	1.15174	1.28157	1.13611	1.20908	1.17199
	0.924265	0.955006	1.00718	1.05813	1.09485	1.1767	1.16959	1.21344	1.21329	1.21269	1.22981
	0.823354	0.862081	0.935887	0.935535	0.981537	0.990896	0.960298	1.00369	1.07985	1.05611	1.14654
	0.864027	0.994883	1.01085	1.02201	0.989327	1.05578	1.02618	1.10315	0.939764	1.20499	1.10649
	1.01067	1.05514	1.06289	1.08593	1.09709	1.16753	1.14473	1.16302	1.07583	1.08917	1.18409
	0.99687	1.16321	1.18579	1.13569	1.16386	1.24795	1.13726	1.27371	1.08041	1.26333	1.12168
	0.895623	0.860366	0.935485	0.967078	0.988876	0.970949	0.963799	0.977479	1.02507	0.943775	0.929111
	1.34385	1.16043	1.21634	1.19802	1.13537	1.17067	1.08563	1.20101	1.17858	1.20572	1.16842
	1.27209	1.2714	1.32004	1.3226	1.31786	1.31869	1.30495	1.318	1.3596	1.43336	1.41683
	1.37306	1.43341	1.49982	1.50834	1.42157	1.50004	1.4567	1.60415	1.57551	1.63701	1.49448
	0.932079	0.982665	1.04227	1.04779	1.0855	1.16882	1.11432	1.19179	1.11376	1.13784	1.17793
	0.892997	1.01923	1.05994	1.12982	1.17829	1.19409	1.24194	1.29928	1.29287	1.16306	1.32454
	0.874758	0.910958	0.950457	0.987735	0.936912	0.962193	0.995403	0.962917	0.954263	0.936237	0.860021
	0.932651	0.97999	1.06962	1.07709	1.03232	1.11812	1.08862	1.037	1.06225	1.06123	1.10502
	0.833295	1.03086	1.13062	1.06014	1.11535	1.09738	1.11529	1.10971	1.12448	1.06972	1.18627
	0.9557	1.05719	1.13002	1.21134	1.20041	1.23827	1.28741	1.19716	1.22454	1.1529	1.30002
	0.608642	0.733731	0.734221	0.803498	0.803084	0.833848	0.857306	0.839568	0.769315	0.773419	0.67813
	0.655834	0.836819	0.848042	0.925969	0.893208	0.924439	0.896407	0.946467	0.823332	0.918305	0.727465
	0.674599	0.844433	0.918634	0.877636	0.926453	0.970816	0.994985	1.00934	1.06046	1.06242	1.1761
	0.690774	0.824122	0.899001	0.918382	0.926626	1.00292	0.965103	0.984949	0.904787	0.969009	0.953799
	0.741974	0.909628	0.99395	1.00567	1.04961	1.11947	1.03213	1.11005	1.03112	1.10162	1.12891
	0.79182	0.949962	0.976312	1.04272	1.05237	1.10561	1.05359	1.08115	1.04512	1.0771	1.03113
	0.813023	0.910902	0.963551	0.966218	1.04457	1.00509	0.951817	1.09289	1.0664	1.03684	1.00626
	1.14052	1.14562	1.17082	1.19435	1.23591	1.24609	1.27972	1.34633	1.30191	1.24938	1.24002
	0.893722	0.947178	0.956768	0.969061	0.956593	0.998747	1.01061	0.931829	1.01834	1.00478	0.994493
	0.763834	0.854776	0.918521	0.890001	1.00493	0.967573	1.07584	0.96073	0.992391	0.933363	0.981282
	0.569657	0.669435	0.685222	0.719991	0.764163	0.770507	0.818638	0.744456	0.780351	0.690357	0.845109
	0.576707	0.653571	0.682407	0.748643	0.78414	0.82507	0.861715	0.766577	0.842064	0.777841	0.798333
	0.61154	0.813783	0.890858	0.962706	0.999213	0.957601	1.11301	1.1207	1.0323	1.06383	1.0548
	0.620384	1.04857	1.1488	1.2682	1.3836	1.41899	1.4263	1.40546	1.40185	1.44362	1.44109
	0.711479	0.834454	0.888943	0.923486	0.880476	0.913053	0.911811	0.960115	0.966629	0.958418	1.00742
	0.666033	0.748144	0.783402	0.840255	0.890475	0.854305	0.846515	0.883511	0.950204	0.921248	0.90146
	1.23291	1.35061	1.30971	1.28488	1.26342	1.32647	1.31007	1.31196	1.36733	1.36086	1.43758
	1.46605	1.55436	1.52835	1.50845	1.41997	1.53439	1.38336	1.57787	1.46202	1.62303	1.54927
	0.641688	0.720877	0.811341	0.841312	0.895554	0.975923	0.912871	0.922761	0.971423	0.919124	0.952871
	0.76738	0.994319	1.04065	1.06294	1.12825	1.14455	1.13032	1.21335	1.19111	1.12185	1.34273
	0.663148	0.878843	0.940081	0.989034	1.0784	1.0508	1.07597	1.1699	1.13888	1.17361	1.12808
	0.72283	0.920984	0.985972	1.06472	1.08645	1.09986	1.13132	1.17813	1.21678	1.16388	1.26217
	0.694304	0.918834	0.993316	0.982835	0.990941	1.05214	1.03575	1.0742	1.00794	1.05773	1.05828
	1.00839	1.1955	1.36219	1.3676	1.34857	1.43473	1.47061	1.56011	1.47012	1.53521	1.63384
	1.38985	1.24935	1.1848	1.16964	1.12404	1.10675	1.12446	1.17442	1.11153	1.2374	1.17357
	1.60329	1.35261	1.3344	1.32923	1.22859	1.3169	1.25292	1.27366	1.26952	1.29959	1.33152
	0.84067	0.892617	0.874358	0.882404	0.932079	0.917704	0.987842	0.893367	0.907225	0.891297	0.828978
	0.936663	0.982861	1.00945	1.02568	1.03565	0.984622	1.09202	1.04584	1.03192	1.0845	1.07995
	0.928075	1.07804	1.07411	1.17519	1.3191	1.30831	1.38123	1.4437	1.3881	1.52586	1.52029
	0.67909	1.11468	1.24389	1.33206	1.44515	1.55097	1.51495	1.58417	1.59069	1.7724	1.6261
	1.01355	1.05114	1.00924	1.08402	1.09739	1.06766	1.14073	1.11996	1.22117	1.14553	1.26946
	0.842254	1.00921	0.973666	1.03951	1.06988	1.06783	1.10718	1.03581	1.06304	1.09463	1.0764
	0.692598	0.87955	0.963793	0.906786	0.97969	0.925628	1.01628	0.974014	1.01709	0.973824	1.04272
	0.728931	0.918208	0.918777	0.926686	0.92665	0.893422	0.948302	0.97517	0.90509	1.06239	0.932008
	0.772023	0.912842	0.917149	0.959385	1.01783	1.11781	1.07493	1.22649	1.15043	1.27705	1.20235
	0.8042	0.898193	0.958419	1.02353	0.979439	1.10049	1.08961	1.15549	1.12556	1.20389	1.20558
	0.623379	0.776137	0.772101	0.800022	0.841561	0.858485	0.848107	0.847381	0.902977	0.882618	1.00297
	0.650577	0.83439	0.903519	0.967071	0.977554	0.981077	1.00473	0.943201	0.963491	1.07676	0.953123
	0.685546	0.846652	0.814688	0.966607	0.917326	0.990418	0.995816	1.06113	0.976302	0.922433	1.00038
	0.772524	0.919249	1.02035	1.11586	1.13151	1.13878	1.16891	1.21543	1.2494	1.06793	1.32044
	0.898478	1.11302	1.09535	1.03521	0.980717	1.0178	1.08407	1.0324	0.898561	0.868141	0.861377
	0.920253	1.0256	1.13022	1.2103	1.31464	1.34929	1.38919	1.42372	1.39864	1.49912	1.32296
	0.850224	0.831357	0.8439	0.831409	0.928629	0.840596	1.01169	0.99528	0.95241	0.909181	1.0204
	0.663215	0.777203	0.87301	0.845813	1.05858	0.819496	1.00658	0.878288	0.95525	0.906795	0.916001
	1.08028	1.36885	1.37197	1.39478	1.34233	1.2998	1.25322	1.36888	1.26424	1.35598	1.24487
	0.932908	1.55762	1.48984	1.46154	1.44631	1.51446	1.38005	1.49964	1.43905	1.56928	1.47513
	1.03254	1.0839	1.11677	1.18188	1.13568	1.16089	1.12596	1.1575	1.1947	1.1299	1.07622
	1.15824	1.4253	1.3423	1.3281	1.28967	1.31487	1.2397	1.31018	1.26044	1.32867	1.2409
	0.661338	0.769802	0.801738	0.837476	0.96568	0.99467	1.08595	1.10169	1.10521	1.12765	1.18158
	0.617114	0.787489	0.831206	0.836399	0.922664	0.900834	0.893101	0.928317	0.87251	0.847317	0.925218
	0.647328	0.83994	1.00682	1.02004	1.08899	1.14629	1.14446	1.08813	1.15145	1.0707	1.04983
	0.751759	0.886913	1.02433	1.10886	1.10266	1.2092	1.22922	1.06353	1.18627	1.09864	1.10335
	1.20937	1.11964	1.12103	1.15338	1.13823	1.15416	1.17186	1.22472	1.22377	1.25085	1.31294
	1.42879	1.35279	1.41026	1.42849	1.22864	1.33193	1.3068	1.34245	1.36055	1.3144	1.40536
	0.701705	0.786584	0.859272	0.876172	0.883249	0.92743	0.977153	0.970859	1.00102	1.01301	1.14581
	0.946316	1.09696	1.21252	1.27135	1.28018	1.38533	1.44842	1.51238	1.44102	1.67761	1.50622
	0.613546	0.711081	0.760154	0.788264	0.812962	0.843743	0.863891	0.903866	0.872827	0.857264	1.02391
	0.615263	0.844133	0.865627	0.858835	0.851922	0.927376	0.91722	0.912138	0.943407	0.852652	0.844984
	0.925016	1.05595	1.06496	1.05458	1.08272	1.10686	1.1105	1.14142	1.18847	1.1329	1.13681
	0.797421	0.943474	0.930477	0.952536	0.985319	0.992355	0.992335	0.939629	1.00791	0.90179	0.949235
	0.63568	0.893906	0.939505	0.953189	0.976963	1.02518	0.991026	1.00982	1.01129	1.03183	1.01751
	0.935141	1.15283	1.28949	1.26061	1.27774	1.30528	1.22415	1.37099	1.40711	1.50362	1.51698
	0.995321	1.1186	1.07647	1.20872	1.12679	1.24427	1.15231	1.21147	1.10427	1.21861	1.17061
	0.758764	0.847816	0.836873	0.870355	0.885056	0.916591	0.935412	0.911823	0.886104	0.921491	0.997623
	1.00788	1.23168	1.276	1.34921	1.27676	1.34861	1.37195	1.38712	1.45763	1.57276	1.53254
	1.18258	1.15672	1.28382	1.31126	1.35361	1.397	1.40898	1.53661	1.49051	1.66493	1.60964
	1.08544	1.28506	1.2975	1.33357	1.18051	1.33194	1.14157	1.4732	1.30457	1.3668	1.40455
	1.32463	1.47792	1.49284	1.38026	1.37556	1.51589	1.35127	1.47271	1.42375	1.45677	1.3898
	0.7888	0.824947	0.869654	0.893569	0.93313	0.904499	0.89007	0.898239	0.889846	1.01538	0.752192
	0.996001	1.26152	1.24702	1.30347	1.23192	1.39392	1.27116	1.38877	1.31061	1.40213	1.32073
	0.548864	0.651042	0.710997	0.73237	0.770316	0.771993	0.807228	0.792744	0.728947	0.714576	0.651881
	0.656584	0.666698	0.743363	0.718817	0.782489	0.762153	0.798403	0.784693	0.784918	0.719694	0.748642
	0.967543	1.14531	1.13761	1.08487	1.21366	1.16199	1.216	1.3137	1.2914	1.25919	1.40243
	1.19564	1.36056	1.39161	1.34611	1.38372	1.44358	1.39277	1.53066	1.54491	1.52023	1.57484
	0.726691	0.897647	0.858824	0.87357	0.892172	0.881584	0.87906	0.91293	0.944762	1.00637	0.772297
	0.746188	0.919813	0.9107	0.955014	0.959646	1.00035	0.957607	1.04863	0.930715	1.04935	0.909976
	1.17249	1.4261	1.43261	1.4647	1.39174	1.48513	1.38099	1.43364	1.46953	1.53795	1.53756
	1.35372	1.41699	1.39657	1.36625	1.33285	1.40124	1.32352	1.34888	1.33809	1.42639	1.41919
	0.963753	1.31098	1.45496	1.36953	1.36791	1.42925	1.34028	1.34636	1.44025	1.34466	1.38081
	1.18565	1.34853	1.3169	1.31315	1.26426	1.37541	1.25566	1.38057	1.33769	1.44616	1.47035
	1.15498	1.23416	1.28491	1.32583	1.33618	1.38517	1.24818	1.41305	1.43467	1.48528	1.38303
	1.16409	1.27513	1.29291	1.31502	1.33015	1.31489	1.30978	1.37641	1.53602	1.4628	1.59672
	1.05975	1.07124	1.14097	1.14515	1.2327	1.20434	1.28772	1.26801	1.34824	1.41424	1.41365
	1.31868	1.30013	1.20244	1.25609	1.17014	1.26314	1.19505	1.33127	1.29563	1.34333	1.20757
	0.744461	0.853283	0.876189	0.937986	0.949616	0.948529	0.912442	0.910409	0.850088	0.917409	0.881098
	0.989433	1.07247	1.07825	1.0898	1.12985	1.04025	1.10019	1.15101	1.17106	1.09367	1.24697
	1.10839	1.18417	1.23425	1.27582	1.12654	1.23165	1.20655	1.2575	1.19075	1.31766	1.28542
	1.11072	1.123	1.12537	1.12336	1.0495	1.13489	1.15045	1.22946	1.05163	1.23608	1.22546
	0.866646	0.9783	0.960513	0.962648	1.01552	1.02098	1.02975	1.04185	1.09261	1.07594	0.953681
	1.04605	1.02656	1.11423	1.1434	1.09835	1.10139	1.06381	1.05585	0.991091	1.05596	1.05219
	0.954804	1.02438	1.02975	1.07728	1.05515	1.14896	1.10949	1.2201	1.22075	1.26367	1.23814
	0.871026	0.919785	0.912839	1.00989	0.989084	1.10159	1.06565	1.05731	1.09742	1.03485	1.06066
	0.73512	0.770439	0.753284	0.743481	0.743703	0.763536	0.83299	0.766446	0.830326	0.776263	0.884979
	1.41455	1.32859	1.30084	1.2832	1.26084	1.28439	1.28408	1.33342	1.3017	1.33069	1.44393
	1.06668	1.17615	1.29715	1.26532	1.26877	1.34099	1.29915	1.40178	1.41601	1.43987	1.36642
	1.09499	1.12685	1.19028	1.23532	1.24717	1.29012	1.27233	1.34044	1.39355	1.41941	1.53403
	0.854964	1.00553	0.996286	1.02109	0.985227	1.0718	1.05443	1.07091	0.949117	0.984997	0.897215
	0.938575	1.17379	1.26309	1.2553	1.268	1.35497	1.30648	1.35668	1.26363	1.34415	1.34346
	0.873463	0.909594	0.909293	0.925222	0.93974	0.915218	0.953907	0.926205	0.944779	0.906186	0.864613
	0.832952	0.835652	0.877241	0.91469	0.881952	0.944355	0.961021	0.926743	0.987393	0.803498	0.930512
	1.23338	1.1275	1.25069	1.27201	1.33038	1.36183	1.41676	1.38086	1.37037	1.55659	1.38588
	1.18564	1.17099	1.23923	1.28741	1.24649	1.31414	1.3418	1.42214	1.36992	1.44017	1.36866
	0.948263	0.901401	0.968025	0.961789	0.882811	0.984226	0.973166	0.968146	1.00935	0.886921	1.02124
	0.838545	0.9112	0.844173	0.854727	0.943533	0.918816	0.96843	0.961299	1.05475	0.932769	0.999818
	1.0967	1.09806	1.14547	1.1025	1.07139	1.09561	1.0379	1.07979	1.0895	1.09914	1.14234
	1.09479	1.11856	1.13399	1.12574	1.08922	1.12107	1.07793	1.08437	1.11939	1.10033	1.1933
	1.08752	0.994449	1.00738	0.96621	1.01553	0.969338	1.04345	1.00792	1.0896	0.887486	1.10455
	0.975186	1.07067	1.09801	1.1387	1.15818	1.18909	1.19125	1.17421	1.21377	1.21976	1.21578
	0.841249	1.09183	1.11345	1.11578	1.12671	1.20927	1.19714	1.32109	1.28285	1.35389	1.38184
	1.05109	1.19008	1.29194	1.30073	1.29782	1.39774	1.4033	1.49599	1.53558	1.49391	1.52979
	0.707903	0.759891	0.823381	0.806267	0.867964	0.851113	0.88007	0.907488	0.910886	0.835004	0.942336
	0.792944	0.7918	0.840508	0.873217	0.871391	0.869414	0.898945	0.81786	0.843084	0.818823	0.770741
	0.794979	0.974622	1.09629	1.04112	1.04011	1.11552	1.04946	1.10828	1.12166	1.07768	1.07732
	0.717398	0.870773	0.916856	0.944697	0.945884	0.852243	0.97571	0.960033	0.937316	0.976704	1.09004
	0.670352	0.850593	0.900582	0.88688	0.960007	0.950323	0.989545	0.996174	0.930823	1.00381	0.953893
	0.631839	0.875029	0.985536	1.01138	1.21324	1.15529	1.19911	1.15572	1.19039	1.15888	1.14722
	0.743561	0.754901	0.758152	0.763812	0.846198	0.758706	0.763354	0.790738	0.78652	0.734342	0.78013
	0.8645	0.922003	0.944205	0.901302	0.906411	0.907593	0.88982	0.937813	0.806178	0.890212	0.81336
	1.76986	1.70494	1.65526	1.66332	1.50278	1.60541	1.50021	1.61352	1.62257	1.62779	1.71068
	1.46784	1.45828	1.43637	1.44828	1.44082	1.53169	1.44041	1.6218	1.48609	1.58967	1.50475
	1.17795	1.32709	1.24255	1.23024	1.14875	1.24683	1.17899	1.34499	1.17918	1.25208	1.15314
	0.87169	0.962036	1.04236	1.05958	1.15663	1.08331	1.11469	1.16377	1.13613	1.11259	1.16837
	0.920415	1.07974	1.09271	1.17582	1.1642	1.10481	1.06994	1.09429	1.13036	1.04332	1.0345
	0.872599	1.04846	1.08633	1.09444	1.13633	1.13757	1.17258	1.29074	1.24462	1.16951	1.24179
	1.17691	1.23616	1.20842	1.30948	1.32063	1.27477	1.24798	1.40847	1.40232	1.40041	1.2951
	1.073	1.24187	1.26225	1.38972	1.321	1.45556	1.391	1.4891	1.56136	1.58529	1.42556
	1.49275	1.3953	1.31132	1.30655	1.20194	1.28521	1.16425	1.21643	1.18652	1.1686	1.24944
	1.77922	1.49746	1.45027	1.39467	1.32178	1.41629	1.31578	1.41573	1.36027	1.389	1.43723
	1.1999	1.14741	1.16841	1.1728	1.1225	1.21455	1.177	1.2359	1.21893	1.30291	1.18694
	1.17567	1.24293	1.23373	1.26286	1.199	1.27058	1.23633	1.24098	1.24309	1.28117	1.26555
	0.988121	1.1405	1.17199	1.2385	1.19788	1.25892	1.23525	1.30257	1.31135	1.43795	1.46254
	0.936166	1.13479	1.25828	1.26133	1.28743	1.34902	1.31725	1.32701	1.43156	1.46368	1.41881
	1.30913	1.38918	1.39785	1.47451	1.38975	1.51991	1.44454	1.55118	1.47748	1.50024	1.54382
	1.43709	1.4221	1.406	1.39519	1.41734	1.38838	1.42204	1.55778	1.52736	1.51837	1.53635
	1.06517	1.1739	1.1548	1.21885	1.18919	1.23588	1.181	1.26923	1.23086	1.17048	1.16946
	1.16432	1.29445	1.27879	1.33583	1.21202	1.27233	1.24458	1.23729	1.21875	1.13511	1.24897
	1.33327	1.39115	1.47512	1.40004	1.50094	1.54642	1.49589	1.55762	1.64026	1.65457	1.72413
	1.47752	1.46169	1.51673	1.5749	1.52057	1.58504	1.57684	1.75481	1.67629	1.76736	1.8009
	0.906438	0.951352	0.97652	0.97436	0.979073	1.02878	1.06036	1.04498	1.08782	1.09928	1.03989
	0.991752	1.04727	1.09449	1.13831	1.20458	1.25246	1.20101	1.18626	1.14904	1.21532	1.19376
	1.2405	1.2846	1.29972	1.34043	1.30474	1.3216	1.36406	1.34473	1.42788	1.48298	1.33258
	1.09264	1.05997	1.06511	1.13006	1.08416	1.15114	1.08995	1.16528	1.06118	1.24672	1.04911
	1.03513	0.910167	0.901294	0.946904	0.978258	0.984314	1.0636	1.03643	1.05756	1.03997	1.01891
	1.21615	1.11587	1.09488	1.12366	1.16547	1.14119	1.1965	1.08537	1.19596	1.20525	1.33493
	1.20407	1.20039	1.11531	1.16965	1.1223	1.18568	1.13288	1.19645	1.15543	1.17837	1.1582
	1.28556	1.21315	1.22467	1.24741	1.14873	1.19155	1.18004	1.1803	1.20395	1.20502	1.24681
	1.67553	1.51239	1.50114	1.46298	1.41294	1.47257	1.37454	1.47856	1.41499	1.45641	1.47487
	1.45843	1.43333	1.40173	1.36996	1.34096	1.38633	1.28157	1.38104	1.34997	1.38493	1.44098
	1.33555	1.26988	1.20884	1.22389	1.19924	1.26154	1.21343	1.2428	1.27544	1.24183	1.23147
	1.01203	1.08184	1.03017	1.01487	0.950581	1.02113	0.942826	0.980938	0.89629	0.977156	0.855935
	0.97467	1.05199	1.04134	1.11311	1.17644	1.12046	1.15353	1.09318	1.17241	1.16345	1.15638
	0.988761	1.15378	1.16838	1.17671	1.21708	1.17677	1.1927	1.22334	1.1813	1.23208	1.08804
	1.26131	1.15396	1.12817	1.14743	1.24193	1.30497	1.34894	1.25443	1.38801	1.31119	1.42813
	1.27273	1.17741	1.21065	1.18097	1.3418	1.33793	1.25604	1.28969	1.17856	1.23791	1.10864
	1.47266	1.29453	1.28214	1.25613	1.19732	1.23947	1.21061	1.18677	1.18693	1.24427	1.24738
	1.16981	1.17085	1.23256	1.27604	1.24769	1.2097	1.2253	1.31546	1.283	1.30002	1.32924
	1.24052	1.10456	1.17103	1.11481	1.14248	1.14823	1.21553	1.25081	1.15401	1.30302	1.3086
	1.27275	1.33151	1.23954	1.29871	1.28559	1.35586	1.40046	1.47778	1.57568	1.50783	1.68456
	1.02357	1.16044	1.12693	1.09877	1.13638	1.1562	1.11118	1.25218	1.13209	1.18274	1.17448
	0.929779	1.13991	1.14459	1.15671	1.15808	1.13686	1.20022	1.16284	1.24636	1.14521	1.28389
	1.53369	1.35823	1.33561	1.30141	1.33731	1.31571	1.38095	1.32741	1.46142	1.38057	1.5128
	1.09918	1.1486	1.10061	1.11575	1.16544	1.1404	1.1442	1.22792	1.256	1.19249	1.24929
	1.18842	1.21799	1.2245	1.24033	1.24278	1.2323	1.27572	1.31044	1.33835	1.23075	1.40687
	1.25136	1.24597	1.37594	1.37592	1.32004	1.44602	1.36623	1.49234	1.57865	1.41424	1.70136
	1.20439	1.32963	1.30078	1.27133	1.20206	1.24715	1.17712	1.27409	1.24524	1.32063	1.23242
	1.26355	1.29541	1.34308	1.33432	1.31291	1.29913	1.30271	1.32878	1.31667	1.3796	1.35548
	1.26455	1.31523	1.32573	1.37398	1.32976	1.44373	1.37988	1.44276	1.40733	1.51103	1.50557
	1.52668	1.60415	1.56819	1.59541	1.49449	1.71463	1.50836	1.64961	1.60618	1.73221	1.72302
	1.52123	1.48008	1.44216	1.38641	1.38378	1.4461	1.36457	1.3752	1.37093	1.43834	1.40732
	1.94282	1.70205	1.68888	1.6485	1.55402	1.66476	1.62352	1.70686	1.72159	1.78332	1.74608
	1.19548	1.15171	1.2503	1.22922	1.19417	1.28652	1.2678	1.29594	1.40377	1.33103	1.2749
	1.29909	1.34707	1.42915	1.37102	1.3679	1.4465	1.33487	1.54586	1.41445	1.47402	1.43525
	1.01368	1.13467	1.0945	1.09905	1.05433	1.03064	1.03975	1.0681	1.00192	1.01119	1.07214
	1.09461	1.14838	1.08652	1.12519	1.11821	1.12333	1.14691	1.17731	1.16517	1.14076	1.11111
	1.63241	1.47307	1.48441	1.49596	1.52063	1.59642	1.55693	1.65948	1.52719	1.63241	1.57942
	1.76854	1.58267	1.54011	1.49253	1.45088	1.55211	1.51321	1.61103	1.58957	1.59286	1.5019
	1.53676	1.47087	1.42674	1.41334	1.38131	1.39821	1.32821	1.41236	1.41591	1.49772	1.39675
	1.33754	1.44271	1.35958	1.43376	1.31955	1.41213	1.35411	1.40621	1.46774	1.42174	1.50718
	1.60581	1.48298	1.49404	1.46212	1.41189	1.51228	1.44289	1.46086	1.5142	1.55979	1.46662
	1.37444	1.28044	1.30109	1.28157	1.25632	1.30783	1.28477	1.28949	1.24103	1.34451	1.27587
	1.10661	1.40395	1.34814	1.43469	1.40699	1.55049	1.41127	1.60026	1.34554	1.54245	1.36742
	1.30396	1.34476	1.39116	1.4279	1.40352	1.4222	1.36015	1.51343	1.40377	1.44406	1.43144
Number of Asp/Glu side chain O atoms with a BDamage value greater than the median BDamage value of all atoms in the structure (= 0.96 (5MCC)/0.97 (5MCM)/0.98 (all other structures)	109	135	144	149	157	163	168	165	165	168	168
Upper quartile	1.20415	1.27026	1.28606	1.30192	1.28605	1.32783	1.30533	1.35973	1.36797	1.41424	1.40475

## Sheet: Figure S3
	Raw data				Summary stats
	Num Asp/Glu side chain O atoms	Bnet			Num Asp/Glu side chain O atoms	Median Bnet	2.5 percentile Bnet	97.5 percentile Bnet
	42	2.01375			2	3.92314	0.175728	Infinite
	48	1.74361			4	3.03834	0.0904107	Infinite
	40	0.555189			6	2.45295	0.322561	805.455
	28	0.982773			8	2.44854	0.321199	64.4829
	8	18.7038			10	2.08616	0.492605	7.39887
	8	9.54901			12	2.02591	0.466686	14.7337
	48	1.74333			14	1.81816	0.537916	9.20645
	26	2.11986			16	1.94935	0.518272	10.5927
	30	1.49175			18	1.60811	0.656347	5.3437
	22	1.48215			20	1.97552	0.69532	6.13509
	34	1.13231			22	1.6953	0.641382	6.54453
	34	1.89361			24	1.68417	0.597455	6.85899
	32	1.08073			26	1.74115	0.623635	5.90484
	40	4.41575			28	1.65896	0.650592	5.57979
	26	2.54444			30	1.7206	0.679068	5.39582
	28	1.90113			32	1.72137	0.638697	5.15278
	36	1.66868			34	1.64619	0.649684	4.45328
	36	1.94088			36	1.56189	0.629233	5.33205
	34	1.84131			38	1.41984	0.641728	4.2165
	48	3.53092			40	1.5195	0.590355	4.99487
	28	1.42944			42	1.57676	0.62659	4.25314
	18	1.65762			44	1.4777	0.581021	4.69511
	18	1.90488			46	1.51115	0.6465	4.37202
	18	2.12904			48	1.58847	0.628584	4.62553
	42	1.56637			50	1.49257	0.581902	4.1637
	26	1.06909
	28	1.1023
	28	1.08782
	20	0.921416
	40	1.31018
	40	1.1134
	36	2.23486
	46	0.914192
	16	2.04684
	16	2.09227
	38	1.16752
	36	2.38746
	36	2.00037
	30	2.7293
	18	3.66536
	32	2.7017
	18	1.74854
	18	1.60493
	48	2.05298
	20	2.09502
	46	0.727572
	46	0.531141
	42	0.626504
	16	1.23214
	44	1.79839
	32	1.46859
	20	0.439474
	40	0.59167
	38	1.50378
	40	1.59974
	24	2.16025
	8	0.705323
	8	1.56645
	42	1.23227
	40	1.09198
	44	1.49704
	28	1.38014
	44	2.40445
	48	1.21935
	32	5.17453
	46	1.38356
	36	0.896962
	28	1.27709
	42	1.28796
	48	2.3306
	48	1.69121
	48	1.97033
	48	1.59613
	48	1.54871
	38	0.862948
	48	1.63794
	40	1.17192
	28	0.838536
	48	1.91397
	48	0.86699
	46	1.23084
	20	2.2983
	20	2.00724
	30	1.40217
	20	2.27887
	44	0.754767
	18	5.96604
	40	1.4923
	40	1.75069
	42	1.45315
	48	1.51157
	48	1.85838
	48	2.11145
	48	1.48655
	42	0.743637
	40	1.18598
	40	0.471908
	32	0.677048
	42	2.44766
	42	0.779359
	36	3.13099
	44	4.14646
	32	1.47118
	44	1.92048
	40	2.79426
	40	1.82454
	14	5.6425
	42	1.17216
	4	2.52396
	18	3.59251
	36	1.16982
	12	1.24069
	36	5.18878
	36	1.42698
	28	1.28088
	46	0.728197
	34	1.7895
	16	3.25515
	32	1.36484
	28	2.7995
	36	1.35209
	28	1.28948
	44	0.843429
	28	1.0759
	46	2.35842
	46	3.50168
	16	3.80263
	32	5.5145
	32	3.38037
	20	0.761611
	38	1.25791
	46	2.55689
	44	1.84863
	20	1.02999
	40	1.68504
	44	1.69062
	42	1.71055
	22	1.0413
	42	1.80362
	44	1.30437
	22	1.07697
	44	2.03187
	22	1.74856
	40	1.27192
	48	2.90796
	26	0.958912
	32	1.54718
	32	1.14177
	34	0.558229
	32	1.4134
	16	5.95492
	32	2.67042
	28	0.986633
	32	2.11402
	28	2.52955
	38	1.81639
	30	2.41633
	30	1.11636
	20	2.05429
	48	1.61067
	40	1.31258
	50	2.75863
	50	2.92795
	40	0.818162
	46	0.967797
	46	1.01782
	48	1.55538
	22	1.03819
	38	2.16617
	48	1.45008
	36	1.38391
	18	1.43848
	44	1.96259
	48	1.46185
	44	2.41607
	34	2.31356
	34	1.86861
	34	1.15479
	12	0.818237
	32	1.37896
	24	1.21989
	50	3.31393
	26	1.17346
	34	2.7071
	32	2.72324
	46	1.37894
	32	0.650861
	36	1.74264
	26	0.650213
	28	0.684594
	26	0.671997
	26	0.960132
	26	0.848312
	18	1.17617
	38	3.24684
	42	1.57561
	48	3.39656
	48	1.90472
	20	1.69713
	48	2.05049
	50	1.259
	48	3.02722
	50	1.04764
	42	1.32454
	22	1.99083
	3	2.44744
	32	3.45133
	50	1.72817
	36	1.37072
	30	2.46193
	50	1.43262
	32	2.99302
	34	4.8917
	34	3.64959
	48	2.14023
	50	1.36164
	24	2.07069
	36	2.36082
	46	1.57624
	48	0.898847
	48	1.03829
	50	0.835303
	34	1.61738
	44	0.727129
	16	10.9193
	48	1.11241
	48	1.78636
	38	1.85021
	36	1.89889
	36	3.34291
	36	1.52745
	38	3.67447
	36	1.88801
	36	1.33081
	26	4.38242
	42	1.83313
	36	0.709428
	26	0.695742
	34	2.13192
	34	2.12038
	18	1.48197
	44	0.995725
	44	1.06634
	18	2.28693
	18	4.7033
	40	0.514668
	40	1.01518
	18	3.64549
	18	6.19321
	50	0.981511
	40	1.1341
	40	1.33361
	50	1.06811
	48	2.83079
	48	2.14977
	20	6.94893
	32	1.33137
	38	0.784038
	36	1.01389
	26	1.18912
	24	1.88712
	28	2.06034
	48	2.32103
	40	7.01219
	38	1.31262
	50	0.80848
	36	1.36542
	46	2.68284
	48	4.43602
	48	7.482
	48	2.47839
	28	1.06968
	26	1.76975
	40	4.10324
	32	2.05865
	28	1.27589
	32	1.31043
	40	0.92596
	38	1.28266
	38	1.70805
	50	0.957596
	50	1.16797
	32	1.74401
	32	1.33197
	28	2.54608
	32	1.36447
	48	1.41296
	22	1.27236
	18	0.422708
	10	0.686788
	28	2.58735
	28	2.52437
	28	2.30074
	22	2.55762
	32	1.1928
	48	1.27533
	28	2.72778
	18	2.36321
	18	1.33863
	40	2.64524
	22	1.7138
	24	0.841897
	30	1.20298
	32	2.32852
	32	3.59706
	36	1.42559
	50	0.796985
	42	1.5325
	40	1.33935
	22	1.21932
	28	1.14983
	32	1.55832
	46	1.65779
	32	4.38203
	36	3.53696
	32	3.82148
	14	4.42409
	36	2.14795
	36	4.22382
	32	3.2286
	34	3.94401
	44	1.76523
	46	1.77724
	44	1.714
	14	3.87695
	44	3.0541
	48	1.27417
	28	1.72517
	28	1.75993
	46	0.925654
	34	1.74348
	28	0.855074
	36	4.18957
	50	1.62753
	44	5.85566
	28	0.728314
	36	1.37015
	36	1.98599
	36	1.72655
	28	2.36743
	32	2.44624
	34	1.97264
	30	1.47076
	30	1.69975
	38	1.32689
	36	1.32003
	44	1.0614
	30	1.45242
	30	1.48191
	30	0.73079
	32	1.31838
	30	1.67106
	32	2.53119
	10	1.39575
	30	2.24863
	10	0.788228
	4	1.09363
	34	0.820252
	46	4.96659
	48	4.07744
	48	1.23276
	48	1.84289
	48	0.740678
	48	0.606704
	48	0.780398
	48	0.963287
	48	1.08929
	24	1.67175
	38	1.37742
	38	1.07965
	36	2.19003
	32	1.41783
	18	2.46426
	18	1.34328
	50	1.65805
	38	2.92695
	20	1.2827
	20	1.79761
	28	1.79647
	30	2.78891
	28	5.31504
	46	2.10756
	26	0.969565
	26	3.83004
	34	3.23634
	40	1.04516
	40	1.2239
	40	0.790631
	38	2.18729
	46	0.932231
	50	2.0074
	36	1.21415
	46	1.29873
	20	1.41091
	36	1.1711
	20	2.00507
	28	1.08862
	36	1.16092
	16	1.34188
	50	2.36725
	48	1.45077
	48	2.74658
	26	1.13569
	20	1.4883
	24	2.77812
	48	0.909484
	48	1.78736
	28	2.81923
	34	1.17024
	24	1.09113
	50	2.44659
	38	2.35574
	46	0.638061
	40	0.905555
	32	0.762341
	40	1.96905
	40	1.29194
	40	1.72931
	40	1.06464
	40	1.12365
	42	2.40217
	42	2.07617
	24	0.749599
	28	1.41817
	38	2.15794
	24	1.10794
	46	2.95885
	46	1.85519
	6	10.846
	30	1.82846
	32	1.66528
	36	0.976176
	16	3.40886
	46	3.01432
	48	1.63713
	15	0.384539
	48	2.05225
	22	1.27208
	48	0.993483
	34	2.81078
	36	0.830558
	44	1.26833
	50	1.65689
	50	0.771247
	30	1.80602
	22	3.23646
	44	1.18761
	34	1.75235
	18	1.77643
	40	2.11441
	40	1.08113
	30	1.63134
	22	1.19913
	44	1.83756
	48	1.56311
	26	1.29352
	18	19.0615
	28	1.20986
	50	1.39986
	36	1.58432
	30	3.10969
	14	1.34909
	26	1.44597
	18	1.01231
	18	1.52056
	36	1.10375
	36	5.8144
	18	0.9581
	18	1.47717
	18	1.11551
	26	1.60914
	8	39.5685
	16	2.89231
	18	1.29953
	18	1.25295
	22	0.930346
	18	2.36444
	18	1.54493
	18	1.70022
	40	2.36221
	40	1.49837
	40	2.55042
	48	0.924806
	12	15.7771
	32	1.88125
	24	0.877471
	44	1.37555
	20	2.34344
	44	2.3839
	46	4.12782
	44	2.2372
	44	2.52006
	44	1.18764
	20	2.39536
	34	0.908321
	18	1.43011
	34	2.17955
	34	4.30455
	34	2.97081
	48	1.69382
	20	1.99749
	40	2.00599
	36	2.71314
	36	2.51778
	44	1.52878
	16	2.78674
	26	5.50919
	34	1.89145
	22	2.54186
	20	2.78715
	34	1.1561
	20	1.84571
	48	1.65649
	32	2.02064
	16	0.949391
	32	0.946011
	48	0.952421
	28	1.92045
	46	1.73525
	48	1.20982
	30	0.545601
	38	2.0506
	28	2.03301
	48	1.0643
	48	1.49858
	46	0.645973
	42	2.68627
	48	1.03149
	26	3.6107
	40	1.76524
	40	1.42923
	16	1.47795
	16	2.83132
	48	1.12911
	16	7.63872
	30	0.488833
	48	1.54456
	20	2.34255
	20	2.20262
	48	1.8105
	12	0.907442
	36	1.45122
	20	2.00044
	12	15.1432
	20	2.06356
	20	1.91854
	48	1.21419
	20	2.22151
	20	2.39419
	20	1.54284
	20	1.66257
	48	1.19582
	20	2.17574
	20	2.26795
	20	2.25988
	46	2.363
	20	2.03419
	20	2.87777
	20	2.21254
	20	2.06694
	44	2.8349
	20	2.21453
	20	2.63807
	48	1.64168
	50	1.16207
	48	1.18762
	20	2.03639
	32	1.31526
	26	1.54469
	28	1.70108
	32	1.63991
	30	1.99498
	24	2.08095
	20	2.01244
	22	1.01919
	48	1.53699
	48	1.22189
	28	1.64866
	18	0.949902
	40	4.17659
	38	1.85569
	38	1.26632
	40	1.20897
	44	2.25223
	6	4.51368
	22	0.872752
	38	0.896058
	38	1.43804
	28	2.06249
	38	2.36961
	40	1.06401
	36	1.00673
	20	2.20433
	48	0.989914
	26	2.48445
	4	0.572252
	48	1.56065
	44	0.596041
	24	2.17801
	40	3.50746
	20	3.46122
	20	1.59432
	50	1.01906
	42	1.78556
	38	1.39782
	30	3.44429
	30	3.11622
	18	2.70843
	26	1.76126
	18	1.66361
	28	2.11754
	24	1.18376
	46	2.05511
	44	0.799415
	4	0.552603
	34	0.577899
	42	1.78906
	38	2.01681
	42	1.4421
	24	0.82874
	48	1.81077
	12	2.58207
	36	0.515155
	36	0.631147
	34	0.615759
	36	0.541438
	16	1.83867
	26	0.967634
	36	0.832249
	48	0.895612
	24	3.47649
	36	1.72676
	36	1.52465
	36	2.24202
	26	2.00718
	24	4.70999
	32	1.70442
	36	1.29235
	32	1.26676
	32	1.54384
	20	4.32673
	36	1.55484
	24	0.518929
	38	3.3371
	48	0.986415
	36	1.23282
	16	0.807591
	36	1.12291
	50	1.32164
	50	1.27529
	44	1.15939
	24	1.37978
	34	1.37739
	16	3.0361
	40	0.810805
	50	2.29512
	36	2.63129
	16	2.01472
	26	1.52689
	36	2.25067
	44	0.993066
	26	0.946338
	48	1.73698
	50	1.50517
	30	1.08536
	20	2.17776
	50	0.804506
	30	1.86963
	40	1.8236
	46	0.881469
	50	1.39486
	16	1.34821
	40	1.20428
	16	1.22169
	38	0.811192
	44	1.2296
	28	1.40118
	48	1.32719
	36	1.11753
	38	1.8448
	48	1.09828
	50	1.94865
	26	0.80642
	50	1.55143
	28	0.62225
	34	1.88395
	46	1.86988
	36	1.12004
	38	1.24785
	48	1.46445
	16	2.23868
	48	1.74619
	26	7.14118
	40	1.80672
	38	1.91691
	38	2.41414
	36	1.99524
	36	1.47686
	32	5.17115
	20	1.8791
	18	2.59082
	38	2.57628
	20	2.20172
	44	3.8171
	48	1.32064
	46	1.44161
	20	1.7646
	20	1.97119
	20	1.98454
	20	1.75077
	40	1.11272
	36	1.40404
	36	0.663581
	48	0.503712
	48	1.64723
	48	1.60138
	48	1.11275
	8	2.92631
	48	1.25486
	40	2.64617
	50	1.25448
	46	1.63064
	38	0.759346
	40	2.07842
	50	0.986896
	50	1.12372
	24	1.28489
	44	1.68025
	44	1.79121
	28	1.30885
	48	1.72959
	26	2.16666
	38	1.18765
	50	1.38289
	40	1.2517
	48	1.0077
	30	1.25199
	38	3.3463
	46	1.18043
	34	0.649342
	8	0.109958
	42	1.74503
	38	1.50693
	38	1.15992
	38	0.977902
	30	1.00707
	30	1.47435
	38	1.31736
	34	1.31044
	36	2.24166
	50	1.91706
	22	1.48733
	32	3.08359
	24	2.65002
	24	1.91095
	18	3.09692
	18	2.6006
	50	1.96189
	38	0.919385
	48	1.49981
	40	1.21441
	40	1.26693
	26	1.96559
	48	2.26906
	40	0.447148
	48	1.49736
	36	0.908753
	32	4.69596
	50	2.0685
	50	1.78924
	36	0.681983
	46	1.92116
	48	2.97002
	48	2.77626
	40	2.49532
	48	2.12058
	18	1.81917
	44	0.320011
	44	1.1959
	40	1.36639
	20	1.25631
	44	1.45188
	44	1.31139
	44	9.94164
	44	1.78932
	30	1.7948
	38	1.68427
	44	1.63522
	40	0.635994
	22	0.690364
	40	1.33534
	30	3.74864
	12	1.63168
	22	0.492149
	24	7.71984
	42	1.31075
	36	1.98879
	28	0.999652
	28	1.02537
	38	1.07959
	38	1.39842
	30	1.14664
	18	1.40651
	38	1.36175
	48	1.29937
	28	1.2947
	50	1.20672
	28	2.27628
	46	0.956906
	32	2.17373
	40	3.75586
	44	1.85127
	26	1.49055
	40	0.692539
	36	2.54122
	38	1.3267
	42	0.950963
	50	0.761185
	40	1.08887
	8	3.00991
	36	2.28505
	8	1.08884
	18	1.90539
	18	1.55989
	20	2.62
	16	3.69935
	48	3.49975
	30	2.32663
	48	1.04551
	38	1.06149
	48	0.864513
	30	2.46439
	24	0.535166
	12	0.929735
	20	6.50772
	20	1.83806
	26	3.33218
	36	1.21077
	18	0.993421
	18	1.28817
	28	2.247
	44	1.06166
	36	0.628678
	48	2.41307
	28	1.9914
	46	1.17112
	32	1.34984
	32	2.15294
	32	3.27187
	16	0.966874
	28	2.99593
	34	2.16957
	12	6.08176
	18	1.80031
	26	1.07706
	24	1.13154
	24	2.57564
	16	3.95724
	30	3.7907
	30	1.57855
	30	1.92465
	32	1.72271
	30	1.03687
	30	2.55751
	32	1.40913
	24	1.21173
	32	3.12971
	34	1.04248
	42	1.07375
	44	3.85334
	46	1.01953
	28	1.35329
	36	2.12428
	18	4.29803
	44	1.86371
	40	1.38182
	40	1.14675
	44	0.94531
	22	0.978895
	40	1.70297
	36	1.21846
	48	1.65387
	36	0.949266
	14	3.75304
	48	1.04701
	20	1.1057
	32	1.2851
	32	1.44805
	42	2.08524
	32	1.88795
	44	2.16108
	28	1.89948
	44	1.06506
	36	2.16055
	40	1.93854
	28	2.98379
	24	1.724
	32	0.543627
	24	1.56808
	46	3.07087
	26	5.88383
	38	0.965462
	40	3.09022
	48	1.19946
	32	2.60852
	44	1.31182
	34	1.26279
	32	7.11582
	32	3.81064
	32	1.40467
	26	3.11447
	44	0.725682
	44	1.8065
	46	1.37306
	36	0.506936
	40	11.1619
	50	1.47378
	20	5.09781
	12	0.658132
	12	1.32773
	48	1.32537
	32	1.8113
	12	0.340557
	18	2.07813
	20	1.67247
	40	1.82236
	40	5.1324
	40	4.48427
	40	2.7235
	50	2.26408
	36	1.42366
	28	1.34936
	40	1.39686
	32	1.14921
	42	1.42398
	24	1.19989
	20	2.26911
	48	0.922691
	26	2.17652
	40	1.0193
	40	2.10036
	46	1.29671
	46	1.46856
	28	4.31539
	34	3.8794
	36	2.9435
	22	2.23702
	18	2.29124
	18	1.53385
	18	1.75153
	18	2.53529
	48	1.75441
	22	1.35073
	34	2.03981
	28	1.1544
	18	0.65618
	48	1.29361
	18	2.47991
	42	0.896832
	44	0.864422
	34	1.36499
	44	1.60667
	10	1.26897
	38	2.61272
	46	1.17196
	28	1.96306
	40	4.15909
	26	2.75852
	22	2.78679
	34	1.06625
	38	0.819573
	36	2.77457
	50	1.62137
	34	1.2696
	48	1.71942
	26	1.15826
	42	3.33404
	34	1.53499
	50	1.84071
	16	1.65178
	40	6.22885
	44	0.899501
	40	8.88801
	44	1.20916
	44	1.1619
	36	2.16898
	34	1.14004
	30	2.53723
	46	0.96774
	46	1.07499
	34	2.2171
	20	2.66798
	36	1.32128
	38	2.28826
	36	4.46872
	20	1.7601
	28	10.0818
	28	3.58606
	28	2.48706
	36	1.75
	42	0.864545
	28	3.04864
	50	1.72574
	28	0.509412
	42	1.72798
	32	1.65806
	36	2.90672
	36	1.3073
	42	1.45289
	36	1.38642
	36	1.52795
	24	1.7598
	34	0.733301
	38	1.51696
	18	1.53272
	46	0.408826
	24	1.28116
	22	1.37357
	48	4.43395
	34	1.78539
	18	3.21937
	42	0.958833
	42	1.39126
	50	1.74453
	30	2.75579
	46	1.91716
	36	1.71914
	36	1.87358
	42	1.50402
	42	2.0398
	42	1.41164
	28	6.81988
	42	1.0816
	48	3.31996
	34	1.01805
	40	2.00366
	44	1.14184
	12	2.19729
	46	1.95501
	20	2.02241
	42	1.4773
	40	2.59879
	18	1.24692
	48	0.992863
	48	0.760842
	16	3.26052
	36	0.884131
	48	0.744554
	42	1.65136
	50	3.54896
	42	1.83407
	32	2.32209
	28	3.17578
	48	0.747278
	42	1.92883
	48	1.66916
	24	4.36284
	16	1.86837
	24	12.7147
	24	3.17991
	20	1.77466
	32	2.32882
	38	1.6202
	42	1.72341
	36	1.45895
	24	7.05175
	42	1.31054
	32	2.09457
	34	2.47134
	36	1.50426
	36	1.273
	36	1.10162
	40	2.90797
	44	1.82656
	38	3.33575
	28	1.55396
	44	1.71778
	34	1.73315
	42	0.666531
	40	3.47397
	48	2.01425
	36	1.14812
	42	1.96629
	42	1.53657
	48	2.80319
	50	4.9162
	48	1.00274
	22	1.76802
	44	1.35569
	48	2.46471
	40	1.51365
	40	0.831201
	22	1.09716
	40	1.26253
	40	0.702808
	28	1.08704
	6	1.76809
	32	0.805574
	32	1.85096
	40	3.56608
	30	1.93787
	30	1.9827
	40	3.62609
	26	1.21395
	30	1.68566
	30	1.73936
	34	0.748032
	42	1.24124
	44	1.02063
	50	2.2125
	36	0.96457
	30	0.859047
	34	1.25336
	32	1.78569
	44	1.18227
	22	5.17941
	22	1.48489
	40	1.39641
	44	1.23421
	32	1.41094
	18	11.4646
	34	0.936674
	4	58.7558
	48	2.01615
	24	2.00887
	18	5.08029
	44	0.811845
	50	1.61854
	34	1.94595
	24	3.16863
	30	1.18557
	28	1.38159
	46	2.39102
	34	2.38684
	46	1.3219
	28	2.09848
	28	1.84489
	28	1.97355
	22	0.919424
	32	1.20341
	24	0.565269
	34	3.64739
	6	0.307382
	28	1.57682
	44	0.98674
	18	2.11111
	18	2.09848
	32	1.91327
	42	0.47646
	26	2.6564
	42	2.0299
	44	1.14264
	18	2.75195
	30	2.3065
	44	1.54217
	46	1.23698
	46	1.45795
	24	0.654491
	20	2.51547
	42	1.72097
	32	1.22908
	16	7.43524
	46	1.82656
	34	1.30877
	46	1.67819
	46	0.26867
	48	1.43602
	44	0.988335
	46	1.10152
	18	3.82178
	18	2.52251
	20	4.37953
	38	1.18468
	38	1.17331
	42	1.85138
	36	1.02087
	24	3.82907
	18	1.05617
	50	1.83504
	4	1.96212
	36	1.45231
	26	1.57224
	38	1.45208
	16	3.90835
	50	1.04515
	28	1.47607
	46	2.00577
	50	1.78172
	28	0.886185
	30	1.11431
	24	1.64371
	30	0.805978
	30	1.26691
	44	1.04191
	40	2.70943
	32	0.788056
	32	0.996005
	26	1.79408
	32	3.17951
	32	1.86949
	32	2.30433
	32	3.26814
	14	3.18951
	22	1.16313
	12	2.11316
	28	1.95979
	20	2.83141
	10	2.11147
	18	3.37226
	18	2.28395
	42	1.57043
	16	5.60091
	50	1.241
	32	2.30245
	26	0.386221
	44	2.46703
	44	3.09926
	44	1.81178
	44	1.12653
	44	1.68909
	36	1.44472
	44	2.46203
	18	1.39458
	18	1.38592
	10	2.83121
	26	4.00037
	50	1.37611
	42	0.920822
	46	1.06083
	34	1.83554
	42	0.755476
	38	2.92173
	26	1.61476
	28	0.946894
	32	2.33019
	36	2.10115
	22	2.28059
	22	2.29855
	48	1.83222
	44	1.55253
	44	1.53338
	34	2.48947
	50	1.33464
	44	1.58387
	36	2.25783
	42	1.57718
	40	2.15463
	32	4.86781
	42	1.49466
	50	1.55062
	18	1.31688
	18	2.36957
	24	2.02287
	14	1.84932
	50	1.41518
	20	3.45057
	44	1.84508
	24	1.70439
	38	1.59874
	20	1.83531
	28	1.16554
	44	1.50517
	42	1.27254
	22	2.87624
	50	2.09245
	46	1.16921
	48	0.549723
	12	1.99655
	20	3.07806
	50	1.74979
	18	3.22473
	20	3.52066
	20	3.21916
	28	1.11644
	22	1.65755
	26	2.42821
	24	1.53645
	24	1.07645
	24	0.867822
	20	3.3392
	32	0.770844
	50	2.05085
	40	0.944442
	42	3.10772
	48	1.87126
	32	1.6436
	48	1.62127
	48	2.07282
	28	1.41617
	24	3.01486
	32	2.40939
	48	1.76881
	48	1.19929
	44	0.90434
	16	1.71414
	32	1.63471
	44	1.28888
	4	0.0258805
	38	3.85815
	32	1.4139
	42	0.809038
	48	1.37814
	42	1.30496
	34	2.02625
	46	1.05364
	32	1.2653
	30	2.51799
	34	2.04009
	48	0.546847
	50	1.21755
	27	1.5728
	32	2.26686
	28	1.00001
	32	1.71168
	40	1.09202
	30	1.97688
	46	1.50664
	30	1.57256
	26	1.85087
	20	1.52273
	40	0.750582
	46	1.64538
	46	1.547
	16	1.03075
	40	1.06672
	46	1.48007
	28	2.55218
	30	1.81157
	14	2.72107
	26	2.04841
	16	1.34813
	20	1.79332
	16	0.50204
	34	1.06693
	30	1.0947
	30	1.62477
	38	0.717572
	32	1.77081
	28	1.28492
	27	1.87808
	36	0.77737
	38	2.34923
	32	2.04368
	46	0.960968
	30	1.60461
	28	1.32099
	24	3.09024
	20	2.20604
	16	1.17412
	16	0.827844
	42	0.783752
	48	2.35438
	44	1.79523
	48	0.958936
	42	1.85528
	22	1.4022
	36	1.11472
	46	2.15993
	36	0.907476
	18	0.590735
	46	1.67179
	36	1.12053
	30	1.44427
	48	2.19977
	38	3.35479
	40	0.829463
	38	3.14424
	40	2.62185
	40	1.84184
	40	1.6782
	44	1.67014
	46	1.33288
	44	2.06925
	44	1.03542
	32	1.33497
	28	0.258825
	50	0.801589
	36	0.919768
	24	1.52712
	24	2.27717
	24	2.39199
	26	2.21739
	26	2.4642
	34	1.46672
	36	2.37365
	16	1.0566
	30	1.33128
	26	1.87214
	24	2.47146
	38	1.6349
	26	1.0268
	38	1.34316
	26	1.09192
	40	1.01271
	28	1.63454
	48	0.844567
	40	3.79308
	30	1.42096
	40	4.41324
	40	1.32854
	48	1.58135
	36	1.19934
	30	1.27015
	48	1.39266
	48	1.23335
	32	2.72323
	20	1.63015
	20	1.34684
	28	1.8039
	14	1.0976
	46	1.26066
	28	1.29001
	44	1.07135
	38	1.36886
	28	2.19759
	8	0.131669
	20	1.94168
	50	0.84421
	16	2.35615
	28	2.82671
	28	3.60502
	42	1.88761
	50	0.928568
	50	2.03558
	40	1.11596
	48	2.08286
	24	0.917225
	48	1.82506
	40	3.59146
	48	1.71366
	32	0.938695
	48	1.50052
	48	0.871609
	28	1.43824
	44	1.85025
	44	1.7661
	48	2.60561
	50	0.884611
	50	1.95536
	36	1.87555
	42	1.11662
	44	1.91529
	44	2.70444
	50	0.565903
	32	3.5576
	28	1.25995
	20	1.2351
	36	3.14781
	20	1.78939
	46	0.97964
	46	1.3385
	42	0.861173
	38	0.707094
	34	1.49557
	36	2.51507
	44	1.8707
	36	1.12497
	22	2.2274
	24	1.52424
	44	0.740228
	30	0.82658
	32	0.518597
	46	1.11435
	46	1.44519
	48	3.58609
	28	2.92083
	44	1.31318
	40	1.93034
	42	0.910351
	34	2.74959
	22	1.05409
	48	1.12733
	44	0.833395
	38	0.903357
	44	1.43032
	34	1.30212
	44	0.824462
	34	4.0888
	34	2.12645
	34	1.58674
	36	1.23202
	32	3.98263
	40	1.05468
	40	0.892566
	46	3.52972
	46	1.71782
	44	1.3673
	44	0.752454
	26	1.57877
	50	0.74296
	40	0.734813
	42	1.51618
	48	1.10388
	50	1.20788
	50	0.777613
	50	1.26263
	16	1.72224
	28	0.753527
	40	1.36989
	36	1.18233
	38	1.40781
	48	1.01332
	16	1.05783
	44	0.869268
	22	0.401362
	46	2.40974
	40	2.83629
	28	3.05703
	24	2.47999
	28	5.76148
	44	3.6913
	8	3.74294
	28	1.02
	36	0.867582
	30	5.97306
	30	4.28335
	36	0.777275
	36	2.08755
	44	3.13492
	36	0.730518
	26	1.4954
	28	0.992614
	28	0.698642
	28	3.20147
	34	2.08425
	42	1.24294
	26	5.22148
	48	0.911764
	38	1.56067
	16	1.66147
	42	1.13111
	24	2.25119
	32	2.35089
	20	9.9098
	22	0.970602
	32	4.53845
	20	5.43279
	30	1.8331
	42	1.24844
	28	0.858823
	42	0.813321
	30	2.7635
	38	1.71002
	38	7.52533
	34	0.945969
	36	2.89622
	34	1.37146
	34	2.04639
	26	1.00057
	28	2.481
	30	0.946813
	40	4.02884
	50	1.12608
	44	0.652097
	43	1.10518
	50	1.50527
	30	1.69607
	46	1.29164
	28	1.32286
	20	2.55114
	48	0.867493
	32	3.57814
	40	1.08467
	38	1.61601
	50	1.61916
	28	1.17243
	50	1.46727
	50	1.73587
	46	1.43577
	32	1.48862
	22	2.33251
	32	0.772691
	36	0.421284
	48	0.670721
	28	4.04404
	28	4.21177
	32	1.56007
	48	1.99076
	28	1.87261
	44	2.98307
	28	2.72471
	22	2.28032
	42	1.13308
	50	1.15919
	40	2.6154
	42	1.56451
	40	0.761153
	50	0.746832
	50	1.73955
	40	2.07493
	48	3.71101
	16	1.29563
	44	0.482649
	40	1.52459
	30	0.708954
	26	1.00579
	38	0.957158
	28	1.87694
	24	1.76422
	48	1.39252
	42	3.55233
	42	2.2907
	44	1.91173
	32	3.05912
	26	4.05772
	24	1.61555
	10	0.877104
	36	1.56837
	32	1.95118
	18	0.469557
	18	1.55755
	44	2.11164
	40	3.17484
	18	0.849612
	24	1.40142
	32	2.99623
	38	1.19243
	28	1.25308
	18	2.36512
	40	3.02875
	46	1.37266
	48	3.94649
	18	1.45409
	12	1.3372
	16	2.99418
	16	11.492
	48	3.19156
	46	1.08306
	46	4.50456
	10	1.29009
	20	0.783309
	32	3.42623
	40	1.46285
	16	0.707703
	40	2.52964
	30	4.38314
	38	2.64698
	16	0.631338
	16	1.70037
	32	3.5012
	42	1.65998
	36	1.29014
	28	1.12293
	36	1.35536
	50	0.388972
	46	0.90659
	50	0.502143
	50	0.415383
	44	4.1304
	50	0.521224
	50	0.509317
	48	1.17027
	18	2.14261
	24	2.80779
	32	1.78509
	46	1.28235
	46	2.42689
	46	2.16705
	50	1.94443
	30	1.1289
	40	0.836364
	46	1.55395
	46	1.87879
	46	1.26836
	48	1.65108
	46	2.41388
	20	1.91847
	24	1.67226
	22	1.29962
	50	1.03889
	18	0.902184
	4	11.2876
	8	5.78499
	8	27.3646
	36	0.918051
	8	6.2269
	14	1.06771
	8	3.35956
	42	1.34214
	42	2.01845
	42	1.6509
	42	1.65252
	36	2.97589
	30	0.903664
	16	1.17505
	16	0.593127
	40	1.26472
	42	1.69141
	44	0.874931
	42	1.5713
	50	2.26428
	46	1.89609
	50	2.47474
	22	2.85684
	42	0.821008
	40	2.0126
	38	0.76486
	24	6.90833
	16	4.13251
	36	1.80201
	44	0.654673
	36	1.88714
	32	2.04252
	38	1.35015
	26	0.859126
	18	2.74491
	26	2.89539
	40	1.79951
	42	1.01748
	16	2.44549
	32	0.846103
	44	1.99556
	42	1.76722
	16	1.63867
	40	0.919802
	34	2.70589
	24	1.09988
	20	1.07816
	32	5.45931
	40	0.464896
	40	0.830952
	46	1.02921
	18	3.55207
	18	1.67036
	36	1.78555
	46	4.30426
	36	0.709222
	40	1.35964
	50	2.71678
	44	1.19638
	40	0.957176
	42	1.00463
	12	1.01856
	50	1.24525
	44	1.32787
	32	1.85556
	26	0.899456
	22	3.38092
	30	1.017
	40	1.12597
	46	0.785522
	40	1.67856
	8	1.5986
	32	1.49353
	50	1.01384
	22	0.776212
	36	1.58766
	48	1.9157
	40	0.644263
	38	1.13729
	32	1.48491
	28	1.62577
	36	1.30754
	34	1.33582
	44	1.86497
	44	3.26544
	36	2.99846
	40	1.47224
	50	0.962668
	24	1.69943
	50	1.17512
	42	1.23519
	28	1.69872
	28	1.61047
	50	1.7782
	50	2.23024
	30	7.8097
	20	2.17323
	24	1.23164
	50	1.6355
	20	2.17461
	16	2.21427
	50	1.42965
	50	3.20856
	50	1.30429
	50	3.54662
	36	2.076
	48	1.02256
	40	0.790414
	50	3.83482
	34	6.60543
	32	2.00338
	42	0.864702
	50	1.04409
	26	0.89333
	34	0.905787
	26	3.00253
	24	2.12523
	22	1.70949
	48	1.26473
	36	0.836053
	16	3.38268
	18	1.01058
	32	2.00655
	36	7.35249
	24	1.20647
	36	3.80139
	36	1.97974
	48	1.53153
	48	1.98188
	34	2.23845
	34	2.8798
	24	1.56346
	48	0.902947
	48	16.9825
	48	1.86098
	48	1.29879
	30	1.70362
	32	1.29666
	40	8.29301
	48	1.12237
	32	1.54949
	40	3.55389
	28	1.23347
	18	1.29474
	32	2.30092
	34	1.37345
	34	2.12104
	34	1.0528
	34	1.23228
	48	1.45274
	26	1.47547
	10	3.8424
	10	2.83461
	30	1.73503
	10	2.89193
	38	3.25484
	30	2.14236
	32	1.88431
	48	1.43086
	10	3.80522
	36	1.93859
	48	0.754975
	28	1.66316
	50	1.99086
	34	2.11871
	36	2.62108
	34	1.16696
	38	3.34674
	34	1.12812
	38	2.62833
	34	1.86027
	44	1.38926
	36	3.21355
	50	2.01873
	26	1.09189
	30	2.92223
	36	3.2351
	28	1.7237
	30	2.1672
	32	5.58412
	4	5.91737
	4	8.24076
	30	1.5869
	46	2.67556
	36	1.83261
	46	3.45255
	48	2.49899
	4
	4
	28	2.28329
	46	2.54011
	46	2.00699
	46	0.779202
	24	1.87219
	34	1.77411
	24	0.712127
	34	1.94082
	48	1.28773
	40	5.67579
	48	1.20604
	32	3.03346
	38	3.68696
	36	0.979547
	40	0.925204
	44	1.35757
	40	0.864014
	40	0.843874
	40	1.16122
	38	0.869469
	24	3.00679
	22	1.43081
	38	1.12545
	38	1.90442
	38	1.75804
	38	1.55273
	22	3.13399
	48	0.995608
	30	3.58562
	24	0.828871
	28	0.710751
	42	2.46395
	24	1.84801
	12	1.37704
	26	1.37317
	28	1.41852
	26	2.0381
	28	1.86331
	50	1.08902
	40	2.11806
	26	3.45962
	26	1.23414
	48	2.5795
	48	1.91295
	50	0.767979
	50	1.13719
	36	1.7846
	24	1.61671
	36	1.15349
	40	1.72963
	40	1.70775
	46	1.31236
	42	2.6751
	42	2.51998
	40	2.50029
	30	1.69959
	46	0.802054
	46	1.55454
	44	0.814063
	30	1.52197
	20	2.71991
	24	0.748287
	42	0.326273
	16	3.98774
	28	2.72618
	26	2.08122
	20	1.44107
	30	1.03101
	48	0.283377
	20	1.82086
	48	1.15432
	36	0.534701
	40	0.950649
	10	1.69954
	12	1.58318
	50	1.69624
	26	1.57277
	12	1.57088
	26	3.03227
	38	5.24665
	40	1.42994
	42	2.48697
	12	1.27622
	34	2.55779
	38	1.4638
	34	2.15209
	36	1.93817
	34	3.7284
	18	1.37117
	34	0.678481
	32	1.25562
	34	3.17013
	36	1.52107
	36	1.76839
	36	1.4579
	50	2.03201
	8	1.77082
	24	3.98765
	24	4.0188
	20	2.9972
	36	1.56732
	24	0.840972
	24	2.98409
	32	1.37097
	40	2.91982
	40	1.35693
	18	2.15775
	14	3.06043
	34	1.33785
	24	3.89907
	48	3.77222
	50	1.78807
	36	2.54062
	36	2.06602
	32	2.30108
	22	1.55535
	24	3.38814
	48	0.912475
	46	0.667
	48	1.37295
	48	1.77107
	28	1.70664
	34	2.01386
	26	1.49263
	30	3.2147
	26	2.27509
	34	3.3413
	26	1.81414
	30	3.90447
	44	1.30131
	30	3.29023
	32	1.67171
	48	2.68791
	24	1.68602
	28	2.79722
	28	2.59472
	32	1.55084
	26	1.73945
[truncated: 13,391 more rows]
